# Supplementary material for: The HHIP-AS1 lncRNA promotes tumorigenicity through stabilization of dynein complex 1 in human SHH-driven tumors
Source: Nat Commun. 2022 Jul 13;13:4061. doi: 10.1038/s41467-022-31574-z (PMC9279496; doi:10.1038/s41467-022-31574-z)
Supplement: Supplementary file 3 — Supplementary Data 1 [file 41467_2022_31574_MOESM3_ESM.xlsx]

## Sheet: All lncRNA
Supplementary Data file 1: Differentially expressed transcripts in RNA sequencing data in MB
#H:probeset	HUGO	R-value	Test	p-value	sublist
236632_at	HHIP-AS1	-0.813	anova	6.04e-38	u-shh-driven_mb: non-SHH-MB < SHH-MB
236001_at	LINC00675	-0.582	anova	3.65e-06	u-shh-driven_mb: non-SHH-MB < SHH-MB
229014_at	NR2F1-AS1	-0.562	anova	0.000141	u-shh-driven_mb: non-SHH-MB < SHH-MB
237075_at	LOC101060091	-0.547	anova	1.92e-06	u-shh-driven_mb: non-SHH-MB < SHH-MB
230882_at	DLX6-AS1	-0.547	anova	0.00193	u-shh-driven_mb: non-SHH-MB < SHH-MB
238872_at	LOC100128239	-0.545	anova	0.00248	u-shh-driven_mb: non-SHH-MB < SHH-MB
1562733_at	LINC00092	-0.532	anova	0.0211	u-shh-driven_mb: non-SHH-MB < SHH-MB
226793_at	LINC00294	-0.525	anova	0.0608	u-shh-driven_mb: non-SHH-MB < SHH-MB
1557821_at	LINC00639	-0.515	anova	0.274	u-shh-driven_mb: non-SHH-MB < SHH-MB
238081_at	WDFY3-AS2	-0.509	anova	0.708	u-shh-driven_mb: non-SHH-MB < SHH-MB
230776_at	RNF157-AS1	-0.504	anova	1.39	u-shh-driven_mb: non-SHH-MB < SHH-MB
238021_s_at	CRNDE	-0.503	anova	1.69	u-shh-driven_mb: non-SHH-MB < SHH-MB
227168_at	MIAT	-0.494	anova	5.45	u-shh-driven_mb: non-SHH-MB < SHH-MB
228832_at	FLJ20021	-0.485	anova	19.2	u-shh-driven_mb: non-SHH-MB < SHH-MB
228642_at	HOTAIRM1	-0.463	anova	344	u-shh-driven_mb: non-SHH-MB < SHH-MB
229156_s_at	PRKAG2-AS1	-0.462	anova	402	u-shh-driven_mb: non-SHH-MB < SHH-MB
242507_at	UBXN7-AS1	-0.46	anova	494	u-shh-driven_mb: non-SHH-MB < SHH-MB
240407_at	LOC100126784	-0.446	anova	2670	u-shh-driven_mb: non-SHH-MB < SHH-MB
230080_at	HOXA-AS2	-0.444	anova	3540	u-shh-driven_mb: non-SHH-MB < SHH-MB
210711_at	LINC00260	-0.437	anova	7570	u-shh-driven_mb: non-SHH-MB < SHH-MB
1558881_at	LINC00924	-0.435	anova	9510	u-shh-driven_mb: non-SHH-MB < SHH-MB
236657_at	LOC100288911	-0.435	anova	10000	u-shh-driven_mb: non-SHH-MB < SHH-MB
1557657_a_at	LINC00642	-0.433	anova	11800	u-shh-driven_mb: non-SHH-MB < SHH-MB
1556911_at	ALMS1-IT1	-0.42	anova	53000	u-shh-driven_mb: non-SHH-MB < SHH-MB
233249_at	LOC100507073	-0.419	anova	59000	u-shh-driven_mb: non-SHH-MB < SHH-MB
207028_at	MYCNOS	-0.416	anova	76300	u-shh-driven_mb: non-SHH-MB < SHH-MB
238485_at	IQCH-AS1	-0.415	anova	9380	u-shh-driven_mb: non-SHH-MB < SHH-MB
237116_at	LOC646903	-0.415	anova	85000	u-shh-driven_mb: non-SHH-MB < SHH-MB
230121_at	SERTAD4-AS1	-0.414	anova	10000	u-shh-driven_mb: non-SHH-MB < SHH-MB
243362_s_at	LEF1-AS1	-0.404	anova	277000	u-shh-driven_mb: non-SHH-MB < SHH-MB
233772_at	POU6F2-AS2	-0.394	anova	7430	u-shh-driven_mb: non-SHH-MB < SHH-MB
205518_s_at	CMAHP	-0.393	anova	816000	u-shh-driven_mb: non-SHH-MB < SHH-MB
237737_at	ANKRD20A12P	-0.393	anova	870000	u-shh-driven_mb: non-SHH-MB < SHH-MB
227925_at	ST3GAL4-AS1	-0.391	anova	101000	u-shh-driven_mb: non-SHH-MB < SHH-MB
1557133_at	LINC00632	-0.388	anova	141000	u-shh-driven_mb: non-SHH-MB < SHH-MB
238790_at	LOC374443	-0.375	anova	4590000	u-shh-driven_mb: non-SHH-MB < SHH-MB
232090_at	DNM3OS	-0.369	anova	8470000	u-shh-driven_mb: non-SHH-MB < SHH-MB
236575_at	ARHGEF26-AS1	-0.369	anova	8600000	u-shh-driven_mb: non-SHH-MB < SHH-MB
215009_s_at	THAP9-AS1	-0.364	anova	12600000	u-shh-driven_mb: non-SHH-MB < SHH-MB
230683_at	PPP4R1L	-0.362	anova	15000000	u-shh-driven_mb: non-SHH-MB < SHH-MB
1560010_a_at	SATB2-AS1	-0.362	anova	16100000	u-shh-driven_mb: non-SHH-MB < SHH-MB
220465_at	CEBPA-AS1	-0.362	anova	16200000	u-shh-driven_mb: non-SHH-MB < SHH-MB
238127_at	GAS6-AS1	-0.357	anova	24400000	u-shh-driven_mb: non-SHH-MB < SHH-MB
231330_at	LINC00445	-0.345	anova	67100000	u-shh-driven_mb: non-SHH-MB < SHH-MB
228198_s_at	FAHD2CP	-0.339	anova	112000000	u-shh-driven_mb: non-SHH-MB < SHH-MB
234423_x_at	LOC100996255	-0.338	anova	122000000	u-shh-driven_mb: non-SHH-MB < SHH-MB
235829_at	CAHM	-0.335	anova	154000000	u-shh-driven_mb: non-SHH-MB < SHH-MB
230307_at	SLC25A21-AS1	-0.331	anova	211000000	u-shh-driven_mb: non-SHH-MB < SHH-MB
227446_s_at	DHRS4-AS1	-0.331	anova	213000000	u-shh-driven_mb: non-SHH-MB < SHH-MB
229323_at	LINC00959	-0.329	anova	248000000	u-shh-driven_mb: non-SHH-MB < SHH-MB
1558411_at	EGFEM1P	-0.328	anova	262000000	u-shh-driven_mb: non-SHH-MB < SHH-MB
222279_at	HLA-F-AS1	-0.327	anova	280000000	u-shh-driven_mb: non-SHH-MB < SHH-MB
224870_at	DANCR	-0.327	anova	288000000	u-shh-driven_mb: non-SHH-MB < SHH-MB
1563119_at	HP09025	-0.325	anova	328000000	u-shh-driven_mb: non-SHH-MB < SHH-MB
1563927_a_at	LOC401463	-0.324	anova	369000000	u-shh-driven_mb: non-SHH-MB < SHH-MB
1559291_at	LINC00032	-0.323	anova	392000000	u-shh-driven_mb: non-SHH-MB < SHH-MB
235416_at	LOC643201	-0.321	anova	463000000	u-shh-driven_mb: non-SHH-MB < SHH-MB
1552564_at	NUDT9P1	-0.319	anova	541000000	u-shh-driven_mb: non-SHH-MB < SHH-MB
232088_x_at	LINC00899	-0.314	anova	75300000	u-shh-driven_mb: non-SHH-MB < SHH-MB
1553436_at	MUC19	-0.314	anova	786000000	u-shh-driven_mb: non-SHH-MB < SHH-MB
237137_at	SCARNA2	-0.314	anova	804000000	u-shh-driven_mb: non-SHH-MB < SHH-MB
243680_at	LOC100506476	-0.312	anova	906000000	u-shh-driven_mb: non-SHH-MB < SHH-MB
1568615_a_at	SRD5A3-AS1	-0.309	anova	114000000	u-shh-driven_mb: non-SHH-MB < SHH-MB
224425_x_at	ACTR3BP2	-0.304	anova	1670000000	u-shh-driven_mb: non-SHH-MB < SHH-MB
228376_at	GGTA1P	-0.301	anova	1970000000	u-shh-driven_mb: non-SHH-MB < SHH-MB
230236_at	TDRG1	-0.301	anova	2010000000	u-shh-driven_mb: non-SHH-MB < SHH-MB
217308_at	OR1F2P	-0.3	anova	2110000000	u-shh-driven_mb: non-SHH-MB < SHH-MB
1556827_at	LPP-AS2	-0.294	anova	3310000000	u-shh-driven_mb: non-SHH-MB < SHH-MB
239764_at	ITPR1-AS1	-0.294	anova	3320000000	u-shh-driven_mb: non-SHH-MB < SHH-MB
1557211_a_at	FAM181A-AS1	-0.293	anova	3430000000	u-shh-driven_mb: non-SHH-MB < SHH-MB
1560697_at	TRHDE-AS1	-0.293	anova	3560000000	u-shh-driven_mb: non-SHH-MB < SHH-MB
1556102_x_at	LOC389906	-0.291	anova	4070000000	u-shh-driven_mb: non-SHH-MB < SHH-MB
1559483_at	PROX1-AS1	-0.288	anova	4750000000	u-shh-driven_mb: non-SHH-MB < SHH-MB
242208_at	ZNF37BP	-0.286	anova	5450000000	u-shh-driven_mb: non-SHH-MB < SHH-MB
228913_at	TPT1-AS1	-0.284	anova	6360000000	u-shh-driven_mb: non-SHH-MB < SHH-MB
1556301_at	LOC100287015	-0.282	anova	7140000000	u-shh-driven_mb: non-SHH-MB < SHH-MB
1556558_s_at	ENTPD3-AS1	-0.282	anova	7420000000	u-shh-driven_mb: non-SHH-MB < SHH-MB
238244_at	LINC00535	-0.275	anova	0.0001118	u-shh-driven_mb: non-SHH-MB < SHH-MB
228972_at	PITPNA-AS1	-0.272	anova	0.000135164	u-shh-driven_mb: non-SHH-MB < SHH-MB
232070_at	LOC100506639	-0.272	anova	0.000138227	u-shh-driven_mb: non-SHH-MB < SHH-MB
208266_at	C8orf17	-0.271	anova	0.000143237	u-shh-driven_mb: non-SHH-MB < SHH-MB
225225_at	OIP5-AS1	-0.267	anova	0.000182679	u-shh-driven_mb: non-SHH-MB < SHH-MB
235173_at	MBNL1-AS1	-0.267	anova	0.000187584	u-shh-driven_mb: non-SHH-MB < SHH-MB
230666_at	HOXA11-AS	-0.263	anova	0.000233094	u-shh-driven_mb: non-SHH-MB < SHH-MB
244741_s_at	ZNF667-AS1	-0.261	anova	0.000267224	u-shh-driven_mb: non-SHH-MB < SHH-MB
214850_at	SMA4	-0.255	anova	0.000394083	u-shh-driven_mb: non-SHH-MB < SHH-MB
1570375_at	LOC100506585	-0.255	anova	0.000396909	u-shh-driven_mb: non-SHH-MB < SHH-MB
1557613_at	KIF9-AS1	-0.254	anova	0.000401581	u-shh-driven_mb: non-SHH-MB < SHH-MB
1560202_at	CSTF3-AS1	-0.253	anova	0.000431189	u-shh-driven_mb: non-SHH-MB < SHH-MB
231540_at	LOC100130691	-0.253	anova	0.000436512	u-shh-driven_mb: non-SHH-MB < SHH-MB
1553634_a_at	WEE2-AS1	-0.251	anova	0.000479135	u-shh-driven_mb: non-SHH-MB < SHH-MB
231592_at	TSIX	-0.251	anova	0.000491495	u-shh-driven_mb: non-SHH-MB < SHH-MB
206478_at	KIAA0125	-0.25	anova	0.00050856	u-shh-driven_mb: non-SHH-MB < SHH-MB
1556123_a_at	RAB11B-AS1	-0.25	anova	0.000530968	u-shh-driven_mb: non-SHH-MB < SHH-MB
1569496_s_at	LOC100130872	-0.249	anova	0.000546321	u-shh-driven_mb: non-SHH-MB < SHH-MB
230460_at	MYLK-AS1	-0.247	anova	0.000603924	u-shh-driven_mb: non-SHH-MB < SHH-MB
232645_at	LOC153684	-0.246	anova	0.00066006	u-shh-driven_mb: non-SHH-MB < SHH-MB
237529_at	LINC00708	-0.245	anova	0.000674608	u-shh-driven_mb: non-SHH-MB < SHH-MB
1561127_at	ADARB2-AS1	-0.245	anova	0.000682592	u-shh-driven_mb: non-SHH-MB < SHH-MB
227106_at	TMEM198B	-0.243	anova	0.000750527	u-shh-driven_mb: non-SHH-MB < SHH-MB
215847_at	HERC2P3	-0.243	anova	0.000759781	u-shh-driven_mb: non-SHH-MB < SHH-MB
230664_at	H2BFXP	-0.243	anova	0.000777365	u-shh-driven_mb: non-SHH-MB < SHH-MB
239174_at	LOC100505912	-0.242	anova	0.000810293	u-shh-driven_mb: non-SHH-MB < SHH-MB
1556154_a_at	SNAI3-AS1	-0.242	anova	0.000813529	u-shh-driven_mb: non-SHH-MB < SHH-MB
217039_x_at	ELK2AP	-0.242	anova	0.000815266	u-shh-driven_mb: non-SHH-MB < SHH-MB
224456_s_at	FOXD2-AS1	-0.242	anova	0.000828001	u-shh-driven_mb: non-SHH-MB < SHH-MB
243435_at	KCNQ1OT1	-0.241	anova	0.000839351	u-shh-driven_mb: non-SHH-MB < SHH-MB
1554447_at	JPX	-0.239	anova	0.000969675	u-shh-driven_mb: non-SHH-MB < SHH-MB
241354_at	ASMTL-AS1	-0.238	anova	0.000979547	u-shh-driven_mb: non-SHH-MB < SHH-MB
239675_at	LINC00900	-0.236	anova	0.00110246	u-shh-driven_mb: non-SHH-MB < SHH-MB
1553919_at	C9orf62	-0.236	anova	0.00110811	u-shh-driven_mb: non-SHH-MB < SHH-MB
1552954_at	C5orf17	-0.235	anova	0.00116744	u-shh-driven_mb: non-SHH-MB < SHH-MB
240063_at	GUSBP5	-0.235	anova	0.00119768	u-shh-driven_mb: non-SHH-MB < SHH-MB
237471_at	LINC00689	-0.234	anova	0.00121857	u-shh-driven_mb: non-SHH-MB < SHH-MB
236336_at	BOLA3-AS1	-0.233	anova	0.00132287	u-shh-driven_mb: non-SHH-MB < SHH-MB
1569476_at	DKFZP434L187	-0.232	anova	0.00142162	u-shh-driven_mb: non-SHH-MB < SHH-MB
1552856_at	LINC00311	-0.232	anova	0.0014297	u-shh-driven_mb: non-SHH-MB < SHH-MB
240830_at	SCARNA17	-0.231	anova	0.00146343	u-shh-driven_mb: non-SHH-MB < SHH-MB
208511_at	PTTG3P	-0.231	anova	0.00147766	u-shh-driven_mb: non-SHH-MB < SHH-MB
235779_at	ZNF790-AS1	-0.23	anova	0.00154197	u-shh-driven_mb: non-SHH-MB < SHH-MB
237326_at	LINC00310	-0.229	anova	0.00162807	u-shh-driven_mb: non-SHH-MB < SHH-MB
215590_x_at	ACVR2B-AS1	-0.229	anova	0.00166705	u-shh-driven_mb: non-SHH-MB < SHH-MB
239569_at	FZD10-AS1	-0.228	anova	0.00170548	u-shh-driven_mb: non-SHH-MB < SHH-MB
243961_at	LOC100505622	-0.225	anova	0.00196149	u-shh-driven_mb: non-SHH-MB < SHH-MB
207490_at	TUBA4B	-0.224	anova	0.0020996	u-shh-driven_mb: non-SHH-MB < SHH-MB
1563367_at	MAPT-AS1	-0.223	anova	0.00217901	u-shh-driven_mb: non-SHH-MB < SHH-MB
1556771_a_at	CNTFR-AS1	-0.221	anova	0.00246954	u-shh-driven_mb: non-SHH-MB < SHH-MB
241312_at	LINC00911	-0.221	anova	0.00249	u-shh-driven_mb: non-SHH-MB < SHH-MB
1561685_a_at	LOC441178	-0.22	anova	0.00254011	u-shh-driven_mb: non-SHH-MB < SHH-MB
220752_at	LOC51145	-0.22	anova	0.00262351	u-shh-driven_mb: non-SHH-MB < SHH-MB
233732_at	LOC401320	-0.219	anova	0.00265968	u-shh-driven_mb: non-SHH-MB < SHH-MB
216548_x_at	HMGB3P1	-0.219	anova	0.00268575	u-shh-driven_mb: non-SHH-MB < SHH-MB
235191_at	LINC00662	-0.219	anova	0.00277936	u-shh-driven_mb: non-SHH-MB < SHH-MB
1554978_at	ERICH1-AS1	-0.218	anova	0.00280818	u-shh-driven_mb: non-SHH-MB < SHH-MB
1557131_at	SSSCA1-AS1	-0.217	anova	0.00298386	u-shh-driven_mb: non-SHH-MB < SHH-MB
207394_at	ZNF137P	-0.217	anova	0.00306075	u-shh-driven_mb: non-SHH-MB < SHH-MB
222307_at	PDCD4-AS1	-0.216	anova	0.00316374	u-shh-driven_mb: non-SHH-MB < SHH-MB
1568812_at	LOC100507140	-0.214	anova	0.00355079	u-shh-driven_mb: non-SHH-MB < SHH-MB
230616_at	LAMB2P1	-0.213	anova	0.00363034	u-shh-driven_mb: non-SHH-MB < SHH-MB
221072_at	GSN-AS1	-0.213	anova	0.00367374	u-shh-driven_mb: non-SHH-MB < SHH-MB
236369_at	TSPY26P	-0.213	anova	0.0036835	u-shh-driven_mb: non-SHH-MB < SHH-MB
243818_at	SFTA1P	-0.212	anova	0.00381393	u-shh-driven_mb: non-SHH-MB < SHH-MB
1559205_s_at	LOC100996286	-0.212	anova	0.00382854	u-shh-driven_mb: non-SHH-MB < SHH-MB
228612_at	RAB30-AS1	-0.21	anova	0.00416568	u-shh-driven_mb: non-SHH-MB < SHH-MB
1557068_at	LOC100505782	-0.209	anova	0.00437022	u-shh-driven_mb: non-SHH-MB < SHH-MB
1559522_at	LOC100505918	-0.209	anova	0.0044089	u-shh-driven_mb: non-SHH-MB < SHH-MB
1558404_at	LINC00622	-0.208	anova	0.00464423	u-shh-driven_mb: non-SHH-MB < SHH-MB
225657_at	NCBP2-AS2	-0.207	anova	0.00486917	u-shh-driven_mb: non-SHH-MB < SHH-MB
229640_x_at	LINC00621	-0.206	anova	0.00509665	u-shh-driven_mb: non-SHH-MB < SHH-MB
1563776_at	LOC100507283	-0.205	anova	0.00525862	u-shh-driven_mb: non-SHH-MB < SHH-MB
1562681_at	KRTAP5-AS1	-0.205	anova	0.00542708	u-shh-driven_mb: non-SHH-MB < SHH-MB
225857_s_at	SNHG17	-0.204	anova	0.00566834	u-shh-driven_mb: non-SHH-MB < SHH-MB
231691_at	C3P1	-0.204	anova	0.00567556	u-shh-driven_mb: non-SHH-MB < SHH-MB
1553780_at	LINC00638	-0.203	anova	0.00577079	u-shh-driven_mb: non-SHH-MB < SHH-MB
1563853_at	LOC283045	-0.203	anova	0.00590174	u-shh-driven_mb: non-SHH-MB < SHH-MB
238091_at	LOC100506388	-0.203	anova	0.00590289	u-shh-driven_mb: non-SHH-MB < SHH-MB
233562_at	LINC00839	-0.202	anova	0.00604915	u-shh-driven_mb: non-SHH-MB < SHH-MB
207283_at	RPL23AP32	-0.2	anova	0.00665112	u-shh-driven_mb: non-SHH-MB < SHH-MB
1558601_at	TUSC7	-0.2	anova	0.00668376	u-shh-driven_mb: non-SHH-MB < SHH-MB
213340_s_at	TP73-AS1	-0.199	anova	0.00708389	u-shh-driven_mb: non-SHH-MB < SHH-MB
1557567_a_at	LOC100507634	-0.194	anova	0.00855468	u-shh-driven_mb: non-SHH-MB < SHH-MB
211445_x_at	NACAP1	-0.194	anova	0.00868007	u-shh-driven_mb: non-SHH-MB < SHH-MB
1559827_at	LINC00960	-0.194	anova	0.00874313	u-shh-driven_mb: non-SHH-MB < SHH-MB
1555568_at	GUSBP2	-0.192	anova	0.00966227	u-shh-driven_mb: non-SHH-MB < SHH-MB
211325_x_at	DSTNP2	0.191	anova	0.00994531	u-shh-driven_mb: non-SHH-MB >= SHH-MB
1559992_a_at	LINC00645	0.192	anova	0.00945602	u-shh-driven_mb: non-SHH-MB >= SHH-MB
1559194_a_at	CLEC4GP1	0.192	anova	0.00954034	u-shh-driven_mb: non-SHH-MB >= SHH-MB
232684_at	ZNF503-AS1	0.193	anova	0.00921794	u-shh-driven_mb: non-SHH-MB >= SHH-MB
242888_at	PRRT3-AS1	0.194	anova	0.008762	u-shh-driven_mb: non-SHH-MB >= SHH-MB
235987_at	PRKXP1	0.197	anova	0.00765621	u-shh-driven_mb: non-SHH-MB >= SHH-MB
230115_at	DKFZp779M0652	0.198	anova	0.00738928	u-shh-driven_mb: non-SHH-MB >= SHH-MB
1560654_at	FLJ37201	0.198	anova	0.00742105	u-shh-driven_mb: non-SHH-MB >= SHH-MB
231138_at	TRPC5OS	0.199	anova	0.00696539	u-shh-driven_mb: non-SHH-MB >= SHH-MB
1569110_x_at	LOC728613	0.199	anova	0.00697304	u-shh-driven_mb: non-SHH-MB >= SHH-MB
238113_at	SMIM2-AS1	0.2	anova	0.00664371	u-shh-driven_mb: non-SHH-MB >= SHH-MB
1561098_at	LINC00616	0.2	anova	0.00679007	u-shh-driven_mb: non-SHH-MB >= SHH-MB
1556796_at	KRBOX1-AS1	0.202	anova	0.00600498	u-shh-driven_mb: non-SHH-MB >= SHH-MB
223777_at	DDX11L2	0.202	anova	0.00603201	u-shh-driven_mb: non-SHH-MB >= SHH-MB
241972_at	ZNF674-AS1	0.203	anova	0.00580697	u-shh-driven_mb: non-SHH-MB >= SHH-MB
228117_at	NDUFA6-AS1	0.205	anova	0.00524001	u-shh-driven_mb: non-SHH-MB >= SHH-MB
1556222_at	SEPT7P9	0.206	anova	0.00509731	u-shh-driven_mb: non-SHH-MB >= SHH-MB
211718_at	MGC2889	0.207	anova	0.00476887	u-shh-driven_mb: non-SHH-MB >= SHH-MB
1556048_at	LOC100507564	0.207	anova	0.00478454	u-shh-driven_mb: non-SHH-MB >= SHH-MB
210589_s_at	GBAP1	0.207	anova	0.00480254	u-shh-driven_mb: non-SHH-MB >= SHH-MB
1557369_a_at	LINC00698	0.209	anova	0.00435175	u-shh-driven_mb: non-SHH-MB >= SHH-MB
244701_at	LINC00595	0.209	anova	0.00446163	u-shh-driven_mb: non-SHH-MB >= SHH-MB
244289_at	ZNF300P1	0.21	anova	0.00413433	u-shh-driven_mb: non-SHH-MB >= SHH-MB
241405_at	TOB1-AS1	0.21	anova	0.00421087	u-shh-driven_mb: non-SHH-MB >= SHH-MB
235014_at	ILF3-AS1	0.21	anova	0.00429358	u-shh-driven_mb: non-SHH-MB >= SHH-MB
242462_at	LINC00665	0.21	anova	0.00429928	u-shh-driven_mb: non-SHH-MB >= SHH-MB
1553440_at	AQP4-AS1	0.211	anova	0.0039835	u-shh-driven_mb: non-SHH-MB >= SHH-MB
244209_at	LBX1-AS1	0.211	anova	0.00400663	u-shh-driven_mb: non-SHH-MB >= SHH-MB
229338_at	LOC100289361	0.213	anova	0.00358447	u-shh-driven_mb: non-SHH-MB >= SHH-MB
220209_at	PYY2	0.213	anova	0.00363313	u-shh-driven_mb: non-SHH-MB >= SHH-MB
235712_at	GAS5-AS1	0.213	anova	0.00364249	u-shh-driven_mb: non-SHH-MB >= SHH-MB
229094_at	ATP6V0E2-AS1	0.213	anova	0.00366569	u-shh-driven_mb: non-SHH-MB >= SHH-MB
1556366_s_at	LY86-AS1	0.214	anova	0.00341488	u-shh-driven_mb: non-SHH-MB >= SHH-MB
232731_x_at	RAMP2-AS1	0.214	anova	0.00343614	u-shh-driven_mb: non-SHH-MB >= SHH-MB
230641_at	LOC100505938	0.214	anova	0.00349385	u-shh-driven_mb: non-SHH-MB >= SHH-MB
1558195_at	LINC00592	0.214	anova	0.00354454	u-shh-driven_mb: non-SHH-MB >= SHH-MB
1559315_s_at	SOCS2-AS1	0.215	anova	0.00332267	u-shh-driven_mb: non-SHH-MB >= SHH-MB
235126_at	FLVCR1-AS1	0.217	anova	0.0030552	u-shh-driven_mb: non-SHH-MB >= SHH-MB
232839_at	STK24-AS1	0.217	anova	0.00306927	u-shh-driven_mb: non-SHH-MB >= SHH-MB
225920_at	LOC148413	0.218	anova	0.00279798	u-shh-driven_mb: non-SHH-MB >= SHH-MB
232953_at	LINC00266-1	0.218	anova	0.00287377	u-shh-driven_mb: non-SHH-MB >= SHH-MB
228004_at	LINC00261	0.219	anova	0.00273216	u-shh-driven_mb: non-SHH-MB >= SHH-MB
217499_x_at	OR7E37P	0.219	anova	0.00277931	u-shh-driven_mb: non-SHH-MB >= SHH-MB
241839_at	DLG3-AS1	0.222	anova	0.00232899	u-shh-driven_mb: non-SHH-MB >= SHH-MB
1556414_at	LINC00515	0.223	anova	0.0021868	u-shh-driven_mb: non-SHH-MB >= SHH-MB
237745_at	TSC22D1-AS1	0.223	anova	0.0022078	u-shh-driven_mb: non-SHH-MB >= SHH-MB
1556263_s_at	PWRN1	0.224	anova	0.00215002	u-shh-driven_mb: non-SHH-MB >= SHH-MB
1559653_at	GRTP1-AS1	0.224	anova	0.00215149	u-shh-driven_mb: non-SHH-MB >= SHH-MB
224644_at	FGD5-AS1	0.225	anova	0.0020008	u-shh-driven_mb: non-SHH-MB >= SHH-MB
242786_at	SBF2-AS1	0.227	anova	0.00181344	u-shh-driven_mb: non-SHH-MB >= SHH-MB
220703_at	IDI2-AS1	0.227	anova	0.00184807	u-shh-driven_mb: non-SHH-MB >= SHH-MB
1564207_at	LINC00957	0.231	anova	0.00143505	u-shh-driven_mb: non-SHH-MB >= SHH-MB
215229_at	LOC100129973	0.232	anova	0.00140516	u-shh-driven_mb: non-SHH-MB >= SHH-MB
236205_at	ABCC6P1	0.233	anova	0.00131989	u-shh-driven_mb: non-SHH-MB >= SHH-MB
213367_at	LOC155060	0.233	anova	0.00135119	u-shh-driven_mb: non-SHH-MB >= SHH-MB
1560526_at	MAGI2-IT1	0.235	anova	0.00121396	u-shh-driven_mb: non-SHH-MB >= SHH-MB
1560767_at	HCG22	0.236	anova	0.00111056	u-shh-driven_mb: non-SHH-MB >= SHH-MB
215725_at	DGCR11	0.239	anova	0.000939507	u-shh-driven_mb: non-SHH-MB >= SHH-MB
230068_s_at	PEG3-AS1	0.24	anova	0.00088912	u-shh-driven_mb: non-SHH-MB >= SHH-MB
1557465_at	LINC00282	0.242	anova	0.000787547	u-shh-driven_mb: non-SHH-MB >= SHH-MB
1557491_at	LOC100240728	0.242	anova	0.000787631	u-shh-driven_mb: non-SHH-MB >= SHH-MB
236311_at	LOH12CR2	0.242	anova	0.000827863	u-shh-driven_mb: non-SHH-MB >= SHH-MB
239386_at	HAVCR1P1	0.243	anova	0.000750466	u-shh-driven_mb: non-SHH-MB >= SHH-MB
229761_at	LOC440173	0.245	anova	0.000676839	u-shh-driven_mb: non-SHH-MB >= SHH-MB
243017_at	USP27X-AS1	0.246	anova	0.000658205	u-shh-driven_mb: non-SHH-MB >= SHH-MB
1559650_at	JAZF1-AS1	0.248	anova	0.000564782	u-shh-driven_mb: non-SHH-MB >= SHH-MB
240537_s_at	CDIPT-AS1	0.251	anova	0.000480814	u-shh-driven_mb: non-SHH-MB >= SHH-MB
1561402_at	LINC00880	0.252	anova	0.000451677	u-shh-driven_mb: non-SHH-MB >= SHH-MB
1570208_at	LINC00907	0.254	anova	0.00040129	u-shh-driven_mb: non-SHH-MB >= SHH-MB
225907_at	LOC728743	0.255	anova	0.000394504	u-shh-driven_mb: non-SHH-MB >= SHH-MB
226413_at	LINC00938	0.259	anova	0.000302959	u-shh-driven_mb: non-SHH-MB >= SHH-MB
227923_at	SHANK3	0.262	anova	0.000252411	u-shh-driven_mb: non-SHH-MB >= SHH-MB
214077_x_at	MEIS3P1	0.262	anova	0.000255445	u-shh-driven_mb: non-SHH-MB >= SHH-MB
232527_at	PSMD6-AS2	0.262	anova	0.000256447	u-shh-driven_mb: non-SHH-MB >= SHH-MB
239407_at	PAXBP1-AS1	0.266	anova	0.000201602	u-shh-driven_mb: non-SHH-MB >= SHH-MB
229388_at	DNAJC9-AS1	0.268	anova	0.00017454	u-shh-driven_mb: non-SHH-MB >= SHH-MB
208136_s_at	ZNF205-AS1	0.269	anova	0.000168226	u-shh-driven_mb: non-SHH-MB >= SHH-MB
1560723_at	LOC283731	0.273	anova	0.000126313	u-shh-driven_mb: non-SHH-MB >= SHH-MB
239248_at	SDCBP2-AS1	0.273	anova	0.000132524	u-shh-driven_mb: non-SHH-MB >= SHH-MB
215090_x_at	LOC440434	0.274	anova	0.000120605	u-shh-driven_mb: non-SHH-MB >= SHH-MB
238456_at	LOC100289230	0.276	anova	0.000103668	u-shh-driven_mb: non-SHH-MB >= SHH-MB
214858_at	PP14571	0.28	anova	8210000000	u-shh-driven_mb: non-SHH-MB >= SHH-MB
215973_at	HCG4B	0.28	anova	8440000000	u-shh-driven_mb: non-SHH-MB >= SHH-MB
230355_at	SEPT7P2	0.288	anova	483000000	u-shh-driven_mb: non-SHH-MB >= SHH-MB
231521_at	PMS2P4	0.293	anova	3420000000	u-shh-driven_mb: non-SHH-MB >= SHH-MB
1561281_a_at	LEMD1-AS1	0.293	anova	3450000000	u-shh-driven_mb: non-SHH-MB >= SHH-MB
1552979_at	LINC00471	0.299	anova	2350000000	u-shh-driven_mb: non-SHH-MB >= SHH-MB
231260_at	ZNF582-AS1	0.303	anova	1720000000	u-shh-driven_mb: non-SHH-MB >= SHH-MB
1559026_at	PPP1R26-AS1	0.303	anova	1780000000	u-shh-driven_mb: non-SHH-MB >= SHH-MB
1553145_at	TAPT1-AS1	0.306	anova	1440000000	u-shh-driven_mb: non-SHH-MB >= SHH-MB
222090_at	NDUFB2-AS1	0.307	anova	1290000000	u-shh-driven_mb: non-SHH-MB >= SHH-MB
229429_x_at	LINC00623	0.307	anova	1310000000	u-shh-driven_mb: non-SHH-MB >= SHH-MB
219442_at	CLUHP3	0.308	anova	1190000000	u-shh-driven_mb: non-SHH-MB >= SHH-MB
242835_s_at	LOC728730	0.31	anova	1020000000	u-shh-driven_mb: non-SHH-MB >= SHH-MB
1563260_at	LINC00587	0.312	anova	906000000	u-shh-driven_mb: non-SHH-MB >= SHH-MB
228889_at	ARHGAP5-AS1	0.313	anova	84600000	u-shh-driven_mb: non-SHH-MB >= SHH-MB
210109_at	SND1-IT1	0.316	anova	67800000	u-shh-driven_mb: non-SHH-MB >= SHH-MB
231062_at	DOCK9-AS2	0.317	anova	632000000	u-shh-driven_mb: non-SHH-MB >= SHH-MB
227554_at	MAGI2-AS3	0.318	anova	565000000	u-shh-driven_mb: non-SHH-MB >= SHH-MB
206685_at	HCG4	0.319	anova	522000000	u-shh-driven_mb: non-SHH-MB >= SHH-MB
214120_at	RFPL1S	0.319	anova	551000000	u-shh-driven_mb: non-SHH-MB >= SHH-MB
1558167_a_at	MGC16275	0.324	anova	359000000	u-shh-driven_mb: non-SHH-MB >= SHH-MB
220904_at	LINC00574	0.327	anova	282000000	u-shh-driven_mb: non-SHH-MB >= SHH-MB
230566_at	MORC2-AS1	0.327	anova	285000000	u-shh-driven_mb: non-SHH-MB >= SHH-MB
238893_at	LINC00936	0.328	anova	273000000	u-shh-driven_mb: non-SHH-MB >= SHH-MB
1568854_at	LINC00240	0.332	anova	198000000	u-shh-driven_mb: non-SHH-MB >= SHH-MB
229699_at	LOC100129550	0.335	anova	15900000	u-shh-driven_mb: non-SHH-MB >= SHH-MB
214100_x_at	NSUN5P1	0.336	anova	13900000	u-shh-driven_mb: non-SHH-MB >= SHH-MB
1555981_at	ASB16-AS1	0.336	anova	138000000	u-shh-driven_mb: non-SHH-MB >= SHH-MB
237450_at	LOC389332	0.336	anova	140000000	u-shh-driven_mb: non-SHH-MB >= SHH-MB
1556244_s_at	LOC375196	0.341	anova	9500000	u-shh-driven_mb: non-SHH-MB >= SHH-MB
230577_at	LINC00844	0.344	anova	72100000	u-shh-driven_mb: non-SHH-MB >= SHH-MB
1553992_s_at	NBR2	0.353	anova	35300000	u-shh-driven_mb: non-SHH-MB >= SHH-MB
214685_at	NOP14-AS1	0.355	anova	28100000	u-shh-driven_mb: non-SHH-MB >= SHH-MB
239242_at	SLC25A5-AS1	0.356	anova	25500000	u-shh-driven_mb: non-SHH-MB >= SHH-MB
230612_at	SCAND2P	0.356	anova	25600000	u-shh-driven_mb: non-SHH-MB >= SHH-MB
1569348_at	TPTEP1	0.358	anova	22100000	u-shh-driven_mb: non-SHH-MB >= SHH-MB
236614_at	LOC729683	0.359	anova	20800000	u-shh-driven_mb: non-SHH-MB >= SHH-MB
230487_at	C6orf99	0.363	anova	14100000	u-shh-driven_mb: non-SHH-MB >= SHH-MB
1558666_at	PHEX-AS1	0.363	anova	14600000	u-shh-driven_mb: non-SHH-MB >= SHH-MB
227009_at	LOC100507431	0.363	anova	14900000	u-shh-driven_mb: non-SHH-MB >= SHH-MB
1561335_at	LOC440602	0.369	anova	8120000	u-shh-driven_mb: non-SHH-MB >= SHH-MB
1568597_at	LOC646762	0.369	anova	8250000	u-shh-driven_mb: non-SHH-MB >= SHH-MB
1569078_at	LOC100294362	0.371	anova	7000000	u-shh-driven_mb: non-SHH-MB >= SHH-MB
228412_at	LOC643072	0.374	anova	5210000	u-shh-driven_mb: non-SHH-MB >= SHH-MB
224443_at	LINC00467	0.375	anova	4910000	u-shh-driven_mb: non-SHH-MB >= SHH-MB
227567_at	LINC00674	0.376	anova	4550000	u-shh-driven_mb: non-SHH-MB >= SHH-MB
241014_at	FLG-AS1	0.383	anova	2160000	u-shh-driven_mb: non-SHH-MB >= SHH-MB
1554940_a_at	LOC388882	0.39	anova	1120000	u-shh-driven_mb: non-SHH-MB >= SHH-MB
220263_at	SMAD5-AS1	0.391	anova	1050000	u-shh-driven_mb: non-SHH-MB >= SHH-MB
239162_at	DAPK1-IT1	0.393	anova	889000	u-shh-driven_mb: non-SHH-MB >= SHH-MB
1552422_at	C10orf25	0.395	anova	717000	u-shh-driven_mb: non-SHH-MB >= SHH-MB
1563821_at	LINC00858	0.398	anova	539000	u-shh-driven_mb: non-SHH-MB >= SHH-MB
222801_s_at	STAG3L4	0.416	anova	78600	u-shh-driven_mb: non-SHH-MB >= SHH-MB
1563904_at	LOC100129620	0.418	anova	62400	u-shh-driven_mb: non-SHH-MB >= SHH-MB
1558711_at	FAM13A-AS1	0.426	anova	28300	u-shh-driven_mb: non-SHH-MB >= SHH-MB
230548_at	LOC100505942	0.434	anova	11300	u-shh-driven_mb: non-SHH-MB >= SHH-MB
1553357_at	LINC00889	0.441	anova	4810	u-shh-driven_mb: non-SHH-MB >= SHH-MB
231164_at	ABCA17P	0.445	anova	3280	u-shh-driven_mb: non-SHH-MB >= SHH-MB
1559352_a_at	MAFG-AS1	0.466	anova	227	u-shh-driven_mb: non-SHH-MB >= SHH-MB
233170_at	LINC00348	0.467	anova	211	u-shh-driven_mb: non-SHH-MB >= SHH-MB
230595_at	PGM5-AS1	0.47	anova	148	u-shh-driven_mb: non-SHH-MB >= SHH-MB
1559061_at	CACNA1G-AS1	0.472	anova	105	u-shh-driven_mb: non-SHH-MB >= SHH-MB
1557038_s_at	UBAC2-AS1	0.48	anova	41.2	u-shh-driven_mb: non-SHH-MB >= SHH-MB
1556797_at	RNF144A-AS1	0.482	anova	31.3	u-shh-driven_mb: non-SHH-MB >= SHH-MB
229782_at	RMST	0.486	anova	16.5	u-shh-driven_mb: non-SHH-MB >= SHH-MB
233320_at	TCAM1P	0.487	anova	15	u-shh-driven_mb: non-SHH-MB >= SHH-MB
222274_at	ZDHHC8P1	0.494	anova	5.71	u-shh-driven_mb: non-SHH-MB >= SHH-MB
1557474_at	LOC284578	0.498	anova	3.1	u-shh-driven_mb: non-SHH-MB >= SHH-MB
228826_at	BZRAP1-AS1	0.501	anova	2.16	u-shh-driven_mb: non-SHH-MB >= SHH-MB
222947_at	LOC100379224	0.501	anova	2.16	u-shh-driven_mb: non-SHH-MB >= SHH-MB
231828_at	PSMD5-AS1	0.519	anova	0.157	u-shh-driven_mb: non-SHH-MB >= SHH-MB
1562738_a_at	USP3-AS1	0.527	anova	0.048	u-shh-driven_mb: non-SHH-MB >= SHH-MB
242358_at	RASSF8-AS1	0.536	anova	0.011	u-shh-driven_mb: non-SHH-MB >= SHH-MB
243785_at	LOC100272217	0.539	anova	0.0073	u-shh-driven_mb: non-SHH-MB >= SHH-MB
1554057_at	ASH1L-AS1	0.551	anova	0.000922	u-shh-driven_mb: non-SHH-MB >= SHH-MB
1566557_at	BAIAP2-AS1	0.559	anova	0.000231	u-shh-driven_mb: non-SHH-MB >= SHH-MB
239556_at	LOC645513	0.561	anova	0.000171	u-shh-driven_mb: non-SHH-MB >= SHH-MB
1558234_at	KCNJ2-AS1	0.585	anova	2.27e-06	u-shh-driven_mb: non-SHH-MB >= SHH-MB
240574_at	DNAJC3-AS1	0.601	anova	9.15e-08	u-shh-driven_mb: non-SHH-MB >= SHH-MB
237365_at	ELOVL2-AS1	0.603	anova	6.47e-08	u-shh-driven_mb: non-SHH-MB >= SHH-MB
1559965_at	ZFHX4-AS1	0.661	anova	1.54e-13	u-shh-driven_mb: non-SHH-MB >= SHH-MB
214823_at	ZNF204P	0.768	anova	2.97e-28	u-shh-driven_mb: non-SHH-MB >= SHH-MB
232105_at	BLACAT1	0.78	anova	1.9e-30	u-shh-driven_mb: non-SHH-MB >= SHH-MB
1561319_at	OTX2-AS1	0.924	anova	2.96e-76	u-shh-driven_mb: non-SHH-MB >= SHH-MB

## Sheet: All genes
#H:probeset	HUGO	R-value	Test	p-value	sublist
230135_at	HHIP	-0.906	anova	1.4e-66	u-shh-driven_mb: non-SHH-MB < SHH-MB
228665_at	CYYR1	-0.905	anova	1.72e-68	u-shh-driven_mb: non-SHH-MB < SHH-MB
229114_at	GAB1	-0.898	anova	5.58e-63	u-shh-driven_mb: non-SHH-MB < SHH-MB
209621_s_at	PDLIM3	-0.895	anova	9.14e-62	u-shh-driven_mb: non-SHH-MB < SHH-MB
221336_at	ATOH1	-0.885	anova	6.16e-58	u-shh-driven_mb: non-SHH-MB < SHH-MB
206022_at	NDP	-0.874	anova	4.57e-54	u-shh-driven_mb: non-SHH-MB < SHH-MB
202037_s_at	SFRP1	-0.872	anova	2.32e-53	u-shh-driven_mb: non-SHH-MB < SHH-MB
206646_at	GLI1	-0.859	anova	5.14e-49	u-shh-driven_mb: non-SHH-MB < SHH-MB
224690_at	FAM210B	-0.848	anova	6.96e-46	u-shh-driven_mb: non-SHH-MB < SHH-MB
214608_s_at	EYA1	-0.844	anova	8.98e-45	u-shh-driven_mb: non-SHH-MB < SHH-MB
228537_at	GLI2	-0.839	anova	1.8e-43	u-shh-driven_mb: non-SHH-MB < SHH-MB
225990_at	BOC	-0.839	anova	2.37e-43	u-shh-driven_mb: non-SHH-MB < SHH-MB
232887_at	PIRT	-0.827	anova	3.19e-40	u-shh-driven_mb: non-SHH-MB < SHH-MB
228038_at	SOX2	-0.826	anova	5.49e-40	u-shh-driven_mb: non-SHH-MB < SHH-MB
227629_at	PRLR	-0.823	anova	2.41e-39	u-shh-driven_mb: non-SHH-MB < SHH-MB
215104_at	NRIP2	-0.822	anova	4.47e-39	u-shh-driven_mb: non-SHH-MB < SHH-MB
236632_at	HHIP-AS1	-0.813	anova	6.04e-38	u-shh-driven_mb: non-SHH-MB < SHH-MB
201968_s_at	PGM1	-0.813	anova	4.92e-37	u-shh-driven_mb: non-SHH-MB < SHH-MB
232760_at	TEX15	-0.812	anova	1e-36	u-shh-driven_mb: non-SHH-MB < SHH-MB
227174_at	WDR72	-0.809	anova	3.18e-36	u-shh-driven_mb: non-SHH-MB < SHH-MB
36711_at	MAFF	-0.807	anova	7.2e-36	u-shh-driven_mb: non-SHH-MB < SHH-MB
232069_at	KIF26A	-0.807	anova	7.26e-36	u-shh-driven_mb: non-SHH-MB < SHH-MB
227088_at	PDE5A	-0.807	anova	9.25e-36	u-shh-driven_mb: non-SHH-MB < SHH-MB
229055_at	GPR68	-0.806	anova	1.14e-35	u-shh-driven_mb: non-SHH-MB < SHH-MB
230472_at	IRX1	-0.8	anova	3.15e-34	u-shh-driven_mb: non-SHH-MB < SHH-MB
237411_at	ADAMTS6	-0.799	anova	3.85e-34	u-shh-driven_mb: non-SHH-MB < SHH-MB
202548_s_at	ARHGEF7	-0.797	anova	8.84e-34	u-shh-driven_mb: non-SHH-MB < SHH-MB
244403_at	CRB1	-0.797	anova	8.91e-34	u-shh-driven_mb: non-SHH-MB < SHH-MB
213001_at	ANGPTL2	-0.796	anova	1.95e-34	u-shh-driven_mb: non-SHH-MB < SHH-MB
228121_at	TGFB2	-0.794	anova	3.86e-33	u-shh-driven_mb: non-SHH-MB < SHH-MB
204967_at	SHROOM2	-0.794	anova	4.12e-33	u-shh-driven_mb: non-SHH-MB < SHH-MB
226157_at	TFDP2	-0.793	anova	5.36e-33	u-shh-driven_mb: non-SHH-MB < SHH-MB
219257_s_at	SPHK1	-0.792	anova	1.13e-32	u-shh-driven_mb: non-SHH-MB < SHH-MB
228010_at	PPP2R2C	-0.791	anova	1.64e-32	u-shh-driven_mb: non-SHH-MB < SHH-MB
211675_s_at	MDFIC	-0.79	anova	2.51e-32	u-shh-driven_mb: non-SHH-MB < SHH-MB
227226_at	MRAP2	-0.788	anova	5.57e-33	u-shh-driven_mb: non-SHH-MB < SHH-MB
223204_at	FAM198B	-0.788	anova	7.16e-33	u-shh-driven_mb: non-SHH-MB < SHH-MB
241535_at	LOC101060391	-0.785	anova	1.84e-31	u-shh-driven_mb: non-SHH-MB < SHH-MB
228557_at	L3MBTL4	-0.783	anova	4.67e-32	u-shh-driven_mb: non-SHH-MB < SHH-MB
232269_x_at	METRN	-0.783	anova	4.2e-31	u-shh-driven_mb: non-SHH-MB < SHH-MB
213737_x_at	GOLGA8N	-0.782	anova	7.8e-31	u-shh-driven_mb: non-SHH-MB < SHH-MB
220429_at	NDST3	-0.781	anova	1.03e-30	u-shh-driven_mb: non-SHH-MB < SHH-MB
223500_at	CPLX1	-0.779	anova	2.89e-30	u-shh-driven_mb: non-SHH-MB < SHH-MB
205880_at	PRKD1	-0.775	anova	1.44e-29	u-shh-driven_mb: non-SHH-MB < SHH-MB
207084_at	POU3F2	-0.775	anova	1.54e-29	u-shh-driven_mb: non-SHH-MB < SHH-MB
237393_at	TPBGL	-0.774	anova	2.36e-29	u-shh-driven_mb: non-SHH-MB < SHH-MB
213435_at	SATB2	-0.771	anova	6.79e-29	u-shh-driven_mb: non-SHH-MB < SHH-MB
220231_at	PPP1R17	-0.77	anova	1.27e-28	u-shh-driven_mb: non-SHH-MB < SHH-MB
206039_at	RAB33A	-0.768	anova	2.45e-29	u-shh-driven_mb: non-SHH-MB < SHH-MB
218168_s_at	ADCK3	-0.768	anova	2.11e-28	u-shh-driven_mb: non-SHH-MB < SHH-MB
234303_s_at	GPR85	-0.768	anova	2.98e-28	u-shh-driven_mb: non-SHH-MB < SHH-MB
211105_s_at	NFATC1	-0.766	anova	4.64e-28	u-shh-driven_mb: non-SHH-MB < SHH-MB
225660_at	SEMA6A	-0.766	anova	5.74e-28	u-shh-driven_mb: non-SHH-MB < SHH-MB
213497_at	ABTB2	-0.762	anova	2.3e-27	u-shh-driven_mb: non-SHH-MB < SHH-MB
240479_at	HS3ST5	-0.76	anova	5.66e-27	u-shh-driven_mb: non-SHH-MB < SHH-MB
218376_s_at	MICAL1	-0.76	anova	6.05e-27	u-shh-driven_mb: non-SHH-MB < SHH-MB
241698_at	RFTN2	-0.759	anova	8.06e-27	u-shh-driven_mb: non-SHH-MB < SHH-MB
222005_s_at	GNG3	-0.757	anova	1.99e-26	u-shh-driven_mb: non-SHH-MB < SHH-MB
204671_s_at	ANKRD6	-0.753	anova	9.52e-26	u-shh-driven_mb: non-SHH-MB < SHH-MB
242138_at	DLX1	-0.752	anova	1.16e-25	u-shh-driven_mb: non-SHH-MB < SHH-MB
226766_at	ROBO2	-0.751	anova	1.53e-25	u-shh-driven_mb: non-SHH-MB < SHH-MB
205430_at	BMP5	-0.751	anova	1.57e-25	u-shh-driven_mb: non-SHH-MB < SHH-MB
230087_at	PRIMA1	-0.747	anova	6.6e-25	u-shh-driven_mb: non-SHH-MB < SHH-MB
203180_at	ALDH1A3	-0.747	anova	6.93e-25	u-shh-driven_mb: non-SHH-MB < SHH-MB
203038_at	PTPRK	-0.746	anova	1.04e-24	u-shh-driven_mb: non-SHH-MB < SHH-MB
228507_at	PDE3A	-0.745	anova	1.62e-24	u-shh-driven_mb: non-SHH-MB < SHH-MB
224925_at	PREX1	-0.745	anova	1.69e-24	u-shh-driven_mb: non-SHH-MB < SHH-MB
238663_x_at	GRIA4	-0.743	anova	3.32e-24	u-shh-driven_mb: non-SHH-MB < SHH-MB
227197_at	ARHGEF26	-0.742	anova	4.29e-24	u-shh-driven_mb: non-SHH-MB < SHH-MB
205858_at	NGFR	-0.742	anova	5.16e-24	u-shh-driven_mb: non-SHH-MB < SHH-MB
227484_at	SRGAP1	-0.741	anova	6.97e-24	u-shh-driven_mb: non-SHH-MB < SHH-MB
209760_at	KIAA0922	-0.74	anova	9.21e-24	u-shh-driven_mb: non-SHH-MB < SHH-MB
219488_at	A4GALT	-0.738	anova	2.17e-23	u-shh-driven_mb: non-SHH-MB < SHH-MB
230593_at	GRIK3	-0.736	anova	3.64e-23	u-shh-driven_mb: non-SHH-MB < SHH-MB
207876_s_at	FLNC	-0.736	anova	3.8e-23	u-shh-driven_mb: non-SHH-MB < SHH-MB
213817_at	IRAK3	-0.736	anova	3.89e-23	u-shh-driven_mb: non-SHH-MB < SHH-MB
229523_at	TMEM200C	-0.734	anova	7.63e-24	u-shh-driven_mb: non-SHH-MB < SHH-MB
1559790_at	LOC646241	-0.733	anova	1.07e-22	u-shh-driven_mb: non-SHH-MB < SHH-MB
212686_at	PPM1H	-0.731	anova	2.22e-22	u-shh-driven_mb: non-SHH-MB < SHH-MB
200771_at	LAMC1	-0.729	anova	4.26e-22	u-shh-driven_mb: non-SHH-MB < SHH-MB
229382_at	FAM212B	-0.727	anova	7.64e-22	u-shh-driven_mb: non-SHH-MB < SHH-MB
235375_x_at	TTC9B	-0.725	anova	1.37e-21	u-shh-driven_mb: non-SHH-MB < SHH-MB
219464_at	CA14	-0.723	anova	3.01e-21	u-shh-driven_mb: non-SHH-MB < SHH-MB
226283_at	POC1B	-0.723	anova	3.39e-21	u-shh-driven_mb: non-SHH-MB < SHH-MB
202946_s_at	BTBD3	-0.72	anova	6.7e-21	u-shh-driven_mb: non-SHH-MB < SHH-MB
221898_at	PDPN	-0.719	anova	1.19e-20	u-shh-driven_mb: non-SHH-MB < SHH-MB
214636_at	CALCB	-0.719	anova	1.2e-20	u-shh-driven_mb: non-SHH-MB < SHH-MB
231899_at	ZC3H12C	-0.718	anova	1.56e-20	u-shh-driven_mb: non-SHH-MB < SHH-MB
201651_s_at	PACSIN2	-0.716	anova	3.16e-20	u-shh-driven_mb: non-SHH-MB < SHH-MB
229731_at	FOXS1	-0.715	anova	3.51e-20	u-shh-driven_mb: non-SHH-MB < SHH-MB
222549_at	CLDN1	-0.714	anova	4.93e-20	u-shh-driven_mb: non-SHH-MB < SHH-MB
222651_s_at	TRPS1	-0.711	anova	1.53e-19	u-shh-driven_mb: non-SHH-MB < SHH-MB
227569_at	LNX2	-0.71	anova	1.61e-19	u-shh-driven_mb: non-SHH-MB < SHH-MB
209039_x_at	EHD1	-0.71	anova	1.66e-19	u-shh-driven_mb: non-SHH-MB < SHH-MB
241470_x_at	RASSF9	-0.71	anova	1.72e-19	u-shh-driven_mb: non-SHH-MB < SHH-MB
1555253_at	COL25A1	-0.71	anova	2.06e-19	u-shh-driven_mb: non-SHH-MB < SHH-MB
204359_at	FLRT2	-0.707	anova	5.25e-19	u-shh-driven_mb: non-SHH-MB < SHH-MB
227034_at	SOWAHC	-0.704	anova	1.18e-18	u-shh-driven_mb: non-SHH-MB < SHH-MB
1558438_a_at	IGH	-0.703	anova	1.38e-18	u-shh-driven_mb: non-SHH-MB < SHH-MB
203660_s_at	PCNT	-0.703	anova	1.71e-18	u-shh-driven_mb: non-SHH-MB < SHH-MB
217933_s_at	LAP3	-0.701	anova	2.55e-18	u-shh-driven_mb: non-SHH-MB < SHH-MB
231223_at	CSMD1	-0.7	anova	3.17e-18	u-shh-driven_mb: non-SHH-MB < SHH-MB
231257_at	TCERG1L	-0.699	anova	4.27e-18	u-shh-driven_mb: non-SHH-MB < SHH-MB
223748_at	SLC4A11	-0.699	anova	5.54e-18	u-shh-driven_mb: non-SHH-MB < SHH-MB
218802_at	CCDC109B	-0.698	anova	6.31e-18	u-shh-driven_mb: non-SHH-MB < SHH-MB
225671_at	SPNS2	-0.697	anova	8.43e-18	u-shh-driven_mb: non-SHH-MB < SHH-MB
227307_at	TSPAN18	-0.697	anova	1e-17	u-shh-driven_mb: non-SHH-MB < SHH-MB
229930_at	LINC01315	-0.696	anova	1.05e-17	u-shh-driven_mb: non-SHH-MB < SHH-MB
201896_s_at	PSRC1	-0.696	anova	1.29e-17	u-shh-driven_mb: non-SHH-MB < SHH-MB
209815_at	PTCH1	-0.695	anova	1.54e-17	u-shh-driven_mb: non-SHH-MB < SHH-MB
228438_at	MSC-AS1	-0.694	anova	1.98e-17	u-shh-driven_mb: non-SHH-MB < SHH-MB
213170_at	GPX7	-0.694	anova	2.17e-17	u-shh-driven_mb: non-SHH-MB < SHH-MB
206315_at	CRLF1	-0.69	anova	6.79e-17	u-shh-driven_mb: non-SHH-MB < SHH-MB
205359_at	AKAP6	-0.69	anova	6.81e-17	u-shh-driven_mb: non-SHH-MB < SHH-MB
232060_at	ROR1	-0.689	anova	7.63e-17	u-shh-driven_mb: non-SHH-MB < SHH-MB
201828_x_at	FAM127A	-0.688	anova	1.31e-16	u-shh-driven_mb: non-SHH-MB < SHH-MB
243907_at	GREB1L	-0.687	anova	1.41e-16	u-shh-driven_mb: non-SHH-MB < SHH-MB
231118_at	ANKRD35	-0.686	anova	2.27e-16	u-shh-driven_mb: non-SHH-MB < SHH-MB
203685_at	BCL2	-0.685	anova	2.7e-17	u-shh-driven_mb: non-SHH-MB < SHH-MB
206811_at	ADCY8	-0.685	anova	2.85e-16	u-shh-driven_mb: non-SHH-MB < SHH-MB
203604_at	ZNF516	-0.684	anova	3.45e-16	u-shh-driven_mb: non-SHH-MB < SHH-MB
204719_at	ABCA8	-0.684	anova	3.45e-16	u-shh-driven_mb: non-SHH-MB < SHH-MB
224463_s_at	C11orf70	-0.683	anova	4.22e-16	u-shh-driven_mb: non-SHH-MB < SHH-MB
210487_at	DNTT	-0.683	anova	4.32e-16	u-shh-driven_mb: non-SHH-MB < SHH-MB
212658_at	LHFPL2	-0.683	anova	4.48e-16	u-shh-driven_mb: non-SHH-MB < SHH-MB
228780_at	POU3F3	-0.682	anova	5.43e-16	u-shh-driven_mb: non-SHH-MB < SHH-MB
217028_at	CXCR4	-0.682	anova	5.84e-16	u-shh-driven_mb: non-SHH-MB < SHH-MB
221766_s_at	FAM46A	-0.682	anova	6.6e-16	u-shh-driven_mb: non-SHH-MB < SHH-MB
200600_at	MSN	-0.681	anova	6.88e-17	u-shh-driven_mb: non-SHH-MB < SHH-MB
225764_at	ETV6	-0.681	anova	8.48e-17	u-shh-driven_mb: non-SHH-MB < SHH-MB
208836_at	ATP1B3	-0.681	anova	7.39e-16	u-shh-driven_mb: non-SHH-MB < SHH-MB
213061_s_at	NTAN1	-0.681	anova	7.78e-16	u-shh-driven_mb: non-SHH-MB < SHH-MB
204457_s_at	GAS1	-0.68	anova	8.92e-16	u-shh-driven_mb: non-SHH-MB < SHH-MB
242940_x_at	DLX6	-0.68	anova	9.42e-16	u-shh-driven_mb: non-SHH-MB < SHH-MB
213381_at	VSTM4	-0.679	anova	1.18e-15	u-shh-driven_mb: non-SHH-MB < SHH-MB
204987_at	ITIH2	-0.679	anova	1.19e-15	u-shh-driven_mb: non-SHH-MB < SHH-MB
204759_at	RCBTB2	-0.679	anova	1.36e-15	u-shh-driven_mb: non-SHH-MB < SHH-MB
225390_s_at	KLF13	-0.677	anova	2.14e-15	u-shh-driven_mb: non-SHH-MB < SHH-MB
204813_at	MAPK10	-0.675	anova	3.82e-15	u-shh-driven_mb: non-SHH-MB < SHH-MB
205573_s_at	SNX7	-0.674	anova	4.33e-16	u-shh-driven_mb: non-SHH-MB < SHH-MB
228307_at	EMILIN3	-0.674	anova	4.47e-15	u-shh-driven_mb: non-SHH-MB < SHH-MB
214812_s_at	MOB1A	-0.674	anova	4.72e-15	u-shh-driven_mb: non-SHH-MB < SHH-MB
208096_s_at	COL21A1	-0.674	anova	5.08e-15	u-shh-driven_mb: non-SHH-MB < SHH-MB
239665_at	LOC441179	-0.673	anova	6.58e-16	u-shh-driven_mb: non-SHH-MB < SHH-MB
226834_at	CLMP	-0.673	anova	5.95e-15	u-shh-driven_mb: non-SHH-MB < SHH-MB
233136_at	PABPC5	-0.673	anova	6.15e-15	u-shh-driven_mb: non-SHH-MB < SHH-MB
212265_at	QKI	-0.671	anova	1.14e-14	u-shh-driven_mb: non-SHH-MB < SHH-MB
1552289_a_at	CILP2	-0.669	anova	1.87e-14	u-shh-driven_mb: non-SHH-MB < SHH-MB
230184_at	LINC01158	-0.669	anova	1.95e-14	u-shh-driven_mb: non-SHH-MB < SHH-MB
204836_at	GLDC	-0.666	anova	3.9e-14	u-shh-driven_mb: non-SHH-MB < SHH-MB
217988_at	CCNB1IP1	-0.666	anova	4.06e-14	u-shh-driven_mb: non-SHH-MB < SHH-MB
221485_at	B4GALT5	-0.665	anova	4.98e-14	u-shh-driven_mb: non-SHH-MB < SHH-MB
212476_at	ACAP2	-0.665	anova	5.18e-14	u-shh-driven_mb: non-SHH-MB < SHH-MB
205730_s_at	ABLIM3	-0.665	anova	5.51e-14	u-shh-driven_mb: non-SHH-MB < SHH-MB
226167_at	SYT7	-0.664	anova	6.04e-14	u-shh-driven_mb: non-SHH-MB < SHH-MB
224694_at	ANTXR1	-0.664	anova	6.55e-14	u-shh-driven_mb: non-SHH-MB < SHH-MB
229333_at	GMPS	-0.664	anova	6.79e-14	u-shh-driven_mb: non-SHH-MB < SHH-MB
204225_at	HDAC4	-0.661	anova	1.23e-13	u-shh-driven_mb: non-SHH-MB < SHH-MB
201260_s_at	SYPL1	-0.661	anova	1.32e-13	u-shh-driven_mb: non-SHH-MB < SHH-MB
1552487_a_at	BNC1	-0.659	anova	2.51e-13	u-shh-driven_mb: non-SHH-MB < SHH-MB
229974_at	EVC2	-0.659	anova	2.56e-13	u-shh-driven_mb: non-SHH-MB < SHH-MB
230788_at	GCNT2	-0.658	anova	2.79e-13	u-shh-driven_mb: non-SHH-MB < SHH-MB
227816_at	NTN1	-0.656	anova	4.75e-13	u-shh-driven_mb: non-SHH-MB < SHH-MB
208636_at	ACTN1	-0.656	anova	4.81e-13	u-shh-driven_mb: non-SHH-MB < SHH-MB
229146_at	C7orf31	-0.656	anova	4.99e-13	u-shh-driven_mb: non-SHH-MB < SHH-MB
201938_at	CDK2AP1	-0.655	anova	5.78e-13	u-shh-driven_mb: non-SHH-MB < SHH-MB
213036_x_at	ATP2A3	-0.655	anova	6.78e-13	u-shh-driven_mb: non-SHH-MB < SHH-MB
218285_s_at	BDH2	-0.655	anova	6.86e-13	u-shh-driven_mb: non-SHH-MB < SHH-MB
212675_s_at	CEP68	-0.65	anova	2.06e-14	u-shh-driven_mb: non-SHH-MB < SHH-MB
219225_at	PGBD5	-0.65	anova	2.09e-13	u-shh-driven_mb: non-SHH-MB < SHH-MB
202239_at	PARP4	-0.65	anova	1.93e-12	u-shh-driven_mb: non-SHH-MB < SHH-MB
203044_at	CHSY1	-0.65	anova	2.05e-12	u-shh-driven_mb: non-SHH-MB < SHH-MB
204130_at	HSD11B2	-0.65	anova	2.12e-12	u-shh-driven_mb: non-SHH-MB < SHH-MB
202027_at	TMEM184B	-0.65	anova	2.32e-12	u-shh-driven_mb: non-SHH-MB < SHH-MB
216060_s_at	DAAM1	-0.65	anova	2.33e-12	u-shh-driven_mb: non-SHH-MB < SHH-MB
222453_at	CYBRD1	-0.649	anova	2.64e-12	u-shh-driven_mb: non-SHH-MB < SHH-MB
213083_at	SLC35D2	-0.649	anova	2.66e-12	u-shh-driven_mb: non-SHH-MB < SHH-MB
200897_s_at	PALLD	-0.649	anova	2.73e-12	u-shh-driven_mb: non-SHH-MB < SHH-MB
201105_at	LGALS1	-0.648	anova	3.5e-12	u-shh-driven_mb: non-SHH-MB < SHH-MB
207413_s_at	SCN5A	-0.647	anova	3.81e-12	u-shh-driven_mb: non-SHH-MB < SHH-MB
216938_x_at	DRD2	-0.647	anova	3.81e-12	u-shh-driven_mb: non-SHH-MB < SHH-MB
205080_at	RARB	-0.647	anova	4.29e-12	u-shh-driven_mb: non-SHH-MB < SHH-MB
225975_at	PCDH18	-0.647	anova	4.49e-12	u-shh-driven_mb: non-SHH-MB < SHH-MB
240312_at	LOC389895	-0.647	anova	4.56e-12	u-shh-driven_mb: non-SHH-MB < SHH-MB
209651_at	TGFB1I1	-0.647	anova	4.71e-12	u-shh-driven_mb: non-SHH-MB < SHH-MB
228716_at	THRB	-0.646	anova	4.85e-12	u-shh-driven_mb: non-SHH-MB < SHH-MB
203510_at	MET	-0.646	anova	5.05e-12	u-shh-driven_mb: non-SHH-MB < SHH-MB
228017_s_at	NKAIN4	-0.646	anova	5.62e-12	u-shh-driven_mb: non-SHH-MB < SHH-MB
224733_at	CMTM3	-0.646	anova	5.89e-12	u-shh-driven_mb: non-SHH-MB < SHH-MB
202894_at	EPHB4	-0.645	anova	6.81e-12	u-shh-driven_mb: non-SHH-MB < SHH-MB
235210_s_at	SBSPON	-0.644	anova	9.55e-12	u-shh-driven_mb: non-SHH-MB < SHH-MB
214873_at	LRP5L	-0.642	anova	1.37e-11	u-shh-driven_mb: non-SHH-MB < SHH-MB
205698_s_at	MAP2K6	-0.641	anova	1.7e-11	u-shh-driven_mb: non-SHH-MB < SHH-MB
211962_s_at	ZFP36L1	-0.641	anova	1.74e-11	u-shh-driven_mb: non-SHH-MB < SHH-MB
225230_at	DRAM2	-0.64	anova	2e-11	u-shh-driven_mb: non-SHH-MB < SHH-MB
202207_at	ARL4C	-0.64	anova	2.38e-11	u-shh-driven_mb: non-SHH-MB < SHH-MB
219170_at	FSD1	-0.639	anova	2.99e-12	u-shh-driven_mb: non-SHH-MB < SHH-MB
1557684_at	ZNF286A	-0.639	anova	2.47e-11	u-shh-driven_mb: non-SHH-MB < SHH-MB
202360_at	MAML1	-0.639	anova	2.47e-11	u-shh-driven_mb: non-SHH-MB < SHH-MB
217127_at	CTH	-0.639	anova	2.5e-11	u-shh-driven_mb: non-SHH-MB < SHH-MB
238462_at	UBASH3B	-0.639	anova	2.64e-11	u-shh-driven_mb: non-SHH-MB < SHH-MB
207450_s_at	POU6F2	-0.639	anova	2.83e-11	u-shh-driven_mb: non-SHH-MB < SHH-MB
218251_at	MID1IP1	-0.638	anova	3.18e-11	u-shh-driven_mb: non-SHH-MB < SHH-MB
231384_at	GRIN2A	-0.638	anova	3.84e-11	u-shh-driven_mb: non-SHH-MB < SHH-MB
209108_at	TSPAN6	-0.637	anova	4.2e-11	u-shh-driven_mb: non-SHH-MB < SHH-MB
209757_s_at	MYCN	-0.637	anova	4.72e-11	u-shh-driven_mb: non-SHH-MB < SHH-MB
204082_at	PBX3	-0.637	anova	4.8e-11	u-shh-driven_mb: non-SHH-MB < SHH-MB
216867_s_at	PDGFA	-0.636	anova	5.25e-11	u-shh-driven_mb: non-SHH-MB < SHH-MB
219249_s_at	FKBP10	-0.636	anova	5.35e-11	u-shh-driven_mb: non-SHH-MB < SHH-MB
208978_at	CRIP2	-0.634	anova	7.65e-11	u-shh-driven_mb: non-SHH-MB < SHH-MB
226003_at	KIF21A	-0.633	anova	9.59e-12	u-shh-driven_mb: non-SHH-MB < SHH-MB
228956_at	UGT8	-0.633	anova	1.04e-10	u-shh-driven_mb: non-SHH-MB < SHH-MB
205433_at	BCHE	-0.633	anova	1.09e-10	u-shh-driven_mb: non-SHH-MB < SHH-MB
206480_at	LTC4S	-0.632	anova	1.43e-11	u-shh-driven_mb: non-SHH-MB < SHH-MB
236977_at	LOC646588	-0.632	anova	1.45e-10	u-shh-driven_mb: non-SHH-MB < SHH-MB
208986_at	TCF12	-0.631	anova	1.52e-10	u-shh-driven_mb: non-SHH-MB < SHH-MB
202291_s_at	MGP	-0.63	anova	2.29e-10	u-shh-driven_mb: non-SHH-MB < SHH-MB
214628_at	NHLH1	-0.629	anova	2.4e-10	u-shh-driven_mb: non-SHH-MB < SHH-MB
229354_at	AHRR	-0.629	anova	2.87e-10	u-shh-driven_mb: non-SHH-MB < SHH-MB
1570505_at	ABCB4	-0.626	anova	4.72e-10	u-shh-driven_mb: non-SHH-MB < SHH-MB
235520_at	ZNF280C	-0.626	anova	5.2e-10	u-shh-driven_mb: non-SHH-MB < SHH-MB
225524_at	ANTXR2	-0.625	anova	7.15e-10	u-shh-driven_mb: non-SHH-MB < SHH-MB
225303_at	KIRREL	-0.624	anova	7.46e-10	u-shh-driven_mb: non-SHH-MB < SHH-MB
212915_at	PDZRN3	-0.623	anova	9.73e-11	u-shh-driven_mb: non-SHH-MB < SHH-MB
230045_at	CNTN2	-0.623	anova	8.98e-10	u-shh-driven_mb: non-SHH-MB < SHH-MB
206258_at	ST8SIA5	-0.623	anova	9.39e-10	u-shh-driven_mb: non-SHH-MB < SHH-MB
208921_s_at	SRI	-0.622	anova	1.31e-09	u-shh-driven_mb: non-SHH-MB < SHH-MB
226605_at	DGKQ	-0.619	anova	2.22e-09	u-shh-driven_mb: non-SHH-MB < SHH-MB
212144_at	SUN2	-0.619	anova	2.37e-09	u-shh-driven_mb: non-SHH-MB < SHH-MB
228256_s_at	EPB41L4A	-0.619	anova	2.5e-09	u-shh-driven_mb: non-SHH-MB < SHH-MB
205652_s_at	TTLL1	-0.619	anova	2.56e-09	u-shh-driven_mb: non-SHH-MB < SHH-MB
222872_x_at	NABP1	-0.619	anova	2.61e-09	u-shh-driven_mb: non-SHH-MB < SHH-MB
219432_at	EVC	-0.618	anova	2.78e-09	u-shh-driven_mb: non-SHH-MB < SHH-MB
38671_at	PLXND1	-0.618	anova	2.79e-09	u-shh-driven_mb: non-SHH-MB < SHH-MB
205220_at	HCAR3	-0.617	anova	3.33e-09	u-shh-driven_mb: non-SHH-MB < SHH-MB
207098_s_at	MFN1	-0.617	anova	4.01e-09	u-shh-driven_mb: non-SHH-MB < SHH-MB
226223_at	PAWR	-0.616	anova	4.21e-09	u-shh-driven_mb: non-SHH-MB < SHH-MB
226335_at	RPS6KA3	-0.615	anova	5.77e-10	u-shh-driven_mb: non-SHH-MB < SHH-MB
1556156_at	ESRRB	-0.615	anova	5.37e-09	u-shh-driven_mb: non-SHH-MB < SHH-MB
230536_at	PBX4	-0.615	anova	6.04e-09	u-shh-driven_mb: non-SHH-MB < SHH-MB
222722_at	OGN	-0.615	anova	6.11e-09	u-shh-driven_mb: non-SHH-MB < SHH-MB
226538_at	MAN2A1	-0.614	anova	6.33e-09	u-shh-driven_mb: non-SHH-MB < SHH-MB
200681_at	GLO1	-0.614	anova	6.93e-09	u-shh-driven_mb: non-SHH-MB < SHH-MB
230237_at	ADCYAP1	-0.612	anova	9.87e-09	u-shh-driven_mb: non-SHH-MB < SHH-MB
207353_s_at	HMX1	-0.612	anova	9.92e-09	u-shh-driven_mb: non-SHH-MB < SHH-MB
212375_at	EP400	-0.611	anova	1.25e-08	u-shh-driven_mb: non-SHH-MB < SHH-MB
212386_at	TCF4	-0.611	anova	1.25e-08	u-shh-driven_mb: non-SHH-MB < SHH-MB
218023_s_at	FAM53C	-0.61	anova	1.65e-08	u-shh-driven_mb: non-SHH-MB < SHH-MB
232305_at	HMGCLL1	-0.61	anova	1.7e-08	u-shh-driven_mb: non-SHH-MB < SHH-MB
206502_s_at	INSM1	-0.609	anova	1.87e-08	u-shh-driven_mb: non-SHH-MB < SHH-MB
226338_at	TMEM55A	-0.609	anova	1.89e-08	u-shh-driven_mb: non-SHH-MB < SHH-MB
202949_s_at	FHL2	-0.608	anova	2.47e-09	u-shh-driven_mb: non-SHH-MB < SHH-MB
212973_at	RPIA	-0.608	anova	2.16e-08	u-shh-driven_mb: non-SHH-MB < SHH-MB
216262_s_at	TGIF2	-0.608	anova	2.22e-08	u-shh-driven_mb: non-SHH-MB < SHH-MB
232553_at	PCYT1B	-0.608	anova	2.27e-08	u-shh-driven_mb: non-SHH-MB < SHH-MB
1555095_at	LINC01558	-0.608	anova	2.62e-08	u-shh-driven_mb: non-SHH-MB < SHH-MB
222630_at	RFX7	-0.607	anova	2.63e-08	u-shh-driven_mb: non-SHH-MB < SHH-MB
211725_s_at	BID	-0.607	anova	2.78e-08	u-shh-driven_mb: non-SHH-MB < SHH-MB
220474_at	SLC25A21	-0.607	anova	2.94e-08	u-shh-driven_mb: non-SHH-MB < SHH-MB
208647_at	FDFT1	-0.607	anova	2.96e-08	u-shh-driven_mb: non-SHH-MB < SHH-MB
218950_at	ARAP3	-0.607	anova	3e-08	u-shh-driven_mb: non-SHH-MB < SHH-MB
205990_s_at	WNT5A	-0.607	anova	3.01e-08	u-shh-driven_mb: non-SHH-MB < SHH-MB
228624_at	TMEM144	-0.606	anova	3.5e-08	u-shh-driven_mb: non-SHH-MB < SHH-MB
202935_s_at	SOX9	-0.606	anova	3.57e-08	u-shh-driven_mb: non-SHH-MB < SHH-MB
225667_s_at	FAM84A	-0.605	anova	4.75e-08	u-shh-driven_mb: non-SHH-MB < SHH-MB
208923_at	CYFIP1	-0.604	anova	5.18e-10	u-shh-driven_mb: non-SHH-MB < SHH-MB
235521_at	HOXA3	-0.604	anova	5.1e-08	u-shh-driven_mb: non-SHH-MB < SHH-MB
202375_at	SEC24D	-0.602	anova	7.64e-09	u-shh-driven_mb: non-SHH-MB < SHH-MB
212136_at	ATP2B4	-0.602	anova	8.1e-09	u-shh-driven_mb: non-SHH-MB < SHH-MB
208012_x_at	SP110	-0.601	anova	8.99e-08	u-shh-driven_mb: non-SHH-MB < SHH-MB
220615_s_at	FAR2	-0.601	anova	8.99e-08	u-shh-driven_mb: non-SHH-MB < SHH-MB
204163_at	EMILIN1	-0.601	anova	9.18e-08	u-shh-driven_mb: non-SHH-MB < SHH-MB
206799_at	SCGB1D2	-0.6	anova	1.31e-07	u-shh-driven_mb: non-SHH-MB < SHH-MB
229151_at	SLC14A1	-0.599	anova	1.49e-07	u-shh-driven_mb: non-SHH-MB < SHH-MB
225443_at	DCP1A	-0.599	anova	1.56e-07	u-shh-driven_mb: non-SHH-MB < SHH-MB
205575_at	C1QL1	-0.598	anova	1.64e-08	u-shh-driven_mb: non-SHH-MB < SHH-MB
224894_at	YAP1	-0.598	anova	1.91e-07	u-shh-driven_mb: non-SHH-MB < SHH-MB
208712_at	CCND1	-0.597	anova	2.02e-07	u-shh-driven_mb: non-SHH-MB < SHH-MB
229404_at	TWIST2	-0.597	anova	2.02e-07	u-shh-driven_mb: non-SHH-MB < SHH-MB
212158_at	SDC2	-0.596	anova	2.58e-07	u-shh-driven_mb: non-SHH-MB < SHH-MB
1554712_a_at	GLYATL2	-0.596	anova	2.65e-07	u-shh-driven_mb: non-SHH-MB < SHH-MB
231130_at	FKBP7	-0.595	anova	3.02e-08	u-shh-driven_mb: non-SHH-MB < SHH-MB
227586_at	TMEM170A	-0.595	anova	2.95e-07	u-shh-driven_mb: non-SHH-MB < SHH-MB
229245_at	PLEKHA6	-0.595	anova	3.12e-07	u-shh-driven_mb: non-SHH-MB < SHH-MB
220751_s_at	FAXDC2	-0.594	anova	3.61e-07	u-shh-driven_mb: non-SHH-MB < SHH-MB
210400_at	GRIN2C	-0.594	anova	3.78e-07	u-shh-driven_mb: non-SHH-MB < SHH-MB
210719_s_at	HMG20B	-0.593	anova	4.97e-07	u-shh-driven_mb: non-SHH-MB < SHH-MB
217495_x_at	CALCA	-0.593	anova	5.11e-07	u-shh-driven_mb: non-SHH-MB < SHH-MB
212070_at	ADGRG1	-0.592	anova	5.35e-07	u-shh-driven_mb: non-SHH-MB < SHH-MB
226875_at	DOCK11	-0.592	anova	5.51e-07	u-shh-driven_mb: non-SHH-MB < SHH-MB
223614_at	MMP16	-0.591	anova	6.51e-07	u-shh-driven_mb: non-SHH-MB < SHH-MB
243198_at	TEX9	-0.591	anova	6.96e-07	u-shh-driven_mb: non-SHH-MB < SHH-MB
239355_at	GMCL1	-0.591	anova	6.97e-07	u-shh-driven_mb: non-SHH-MB < SHH-MB
202336_s_at	PAM	-0.591	anova	7.2e-07	u-shh-driven_mb: non-SHH-MB < SHH-MB
228175_at	SLC4A8	-0.591	anova	7.39e-07	u-shh-driven_mb: non-SHH-MB < SHH-MB
238532_at	DPF3	-0.591	anova	7.65e-07	u-shh-driven_mb: non-SHH-MB < SHH-MB
217989_at	HSD17B11	-0.59	anova	8.08e-07	u-shh-driven_mb: non-SHH-MB < SHH-MB
201427_s_at	SEPP1	-0.59	anova	9.01e-07	u-shh-driven_mb: non-SHH-MB < SHH-MB
214829_at	AASS	-0.589	anova	1.13e-07	u-shh-driven_mb: non-SHH-MB < SHH-MB
213194_at	ROBO1	-0.589	anova	9.6e-07	u-shh-driven_mb: non-SHH-MB < SHH-MB
228462_at	IRX2	-0.589	anova	9.78e-07	u-shh-driven_mb: non-SHH-MB < SHH-MB
218776_s_at	TMEM62	-0.589	anova	1.04e-06	u-shh-driven_mb: non-SHH-MB < SHH-MB
227805_at	METAP1D	-0.589	anova	1.08e-06	u-shh-driven_mb: non-SHH-MB < SHH-MB
222071_s_at	SLCO4C1	-0.589	anova	1.1e-06	u-shh-driven_mb: non-SHH-MB < SHH-MB
228149_at	C7orf60	-0.589	anova	1.13e-06	u-shh-driven_mb: non-SHH-MB < SHH-MB
228287_at	ING5	-0.589	anova	1.13e-06	u-shh-driven_mb: non-SHH-MB < SHH-MB
219573_at	LRRC16A	-0.588	anova	1.18e-08	u-shh-driven_mb: non-SHH-MB < SHH-MB
204334_at	KLF7	-0.588	anova	1.26e-06	u-shh-driven_mb: non-SHH-MB < SHH-MB
231192_at	LPAR3	-0.588	anova	1.3e-06	u-shh-driven_mb: non-SHH-MB < SHH-MB
223134_at	BBX	-0.587	anova	1.43e-06	u-shh-driven_mb: non-SHH-MB < SHH-MB
1554331_a_at	LRRC18	-0.587	anova	1.46e-06	u-shh-driven_mb: non-SHH-MB < SHH-MB
235718_at	SRL	-0.587	anova	1.62e-06	u-shh-driven_mb: non-SHH-MB < SHH-MB
212057_at	GSE1	-0.587	anova	1.64e-06	u-shh-driven_mb: non-SHH-MB < SHH-MB
221510_s_at	GLS	-0.586	anova	1.68e-06	u-shh-driven_mb: non-SHH-MB < SHH-MB
235606_at	DUBR	-0.586	anova	1.73e-06	u-shh-driven_mb: non-SHH-MB < SHH-MB
211464_x_at	CASP6	-0.586	anova	1.78e-06	u-shh-driven_mb: non-SHH-MB < SHH-MB
202551_s_at	CRIM1	-0.586	anova	1.97e-06	u-shh-driven_mb: non-SHH-MB < SHH-MB
226785_at	ATP11C	-0.585	anova	2.03e-06	u-shh-driven_mb: non-SHH-MB < SHH-MB
1563827_at	LOC158434	-0.585	anova	2.18e-06	u-shh-driven_mb: non-SHH-MB < SHH-MB
1552736_a_at	NETO1	-0.585	anova	2.24e-06	u-shh-driven_mb: non-SHH-MB < SHH-MB
211471_s_at	RAB36	-0.585	anova	2.24e-06	u-shh-driven_mb: non-SHH-MB < SHH-MB
211959_at	IGFBP5	-0.585	anova	2.24e-06	u-shh-driven_mb: non-SHH-MB < SHH-MB
202007_at	NID1	-0.584	anova	2.45e-06	u-shh-driven_mb: non-SHH-MB < SHH-MB
210454_s_at	KCNJ6	-0.584	anova	2.45e-06	u-shh-driven_mb: non-SHH-MB < SHH-MB
206157_at	PTX3	-0.583	anova	2.94e-06	u-shh-driven_mb: non-SHH-MB < SHH-MB
212129_at	NIPA2	-0.583	anova	3.02e-06	u-shh-driven_mb: non-SHH-MB < SHH-MB
224992_s_at	CMIP	-0.583	anova	3.17e-06	u-shh-driven_mb: non-SHH-MB < SHH-MB
236001_at	LINC00675	-0.582	anova	3.65e-06	u-shh-driven_mb: non-SHH-MB < SHH-MB
226109_at	C21orf91	-0.582	anova	3.76e-06	u-shh-driven_mb: non-SHH-MB < SHH-MB
1557080_s_at	ITGBL1	-0.581	anova	4.31e-06	u-shh-driven_mb: non-SHH-MB < SHH-MB
201579_at	FAT1	-0.581	anova	4.63e-06	u-shh-driven_mb: non-SHH-MB < SHH-MB
209781_s_at	KHDRBS3	-0.58	anova	5.19e-06	u-shh-driven_mb: non-SHH-MB < SHH-MB
1553321_a_at	SULT1C4	-0.58	anova	5.52e-06	u-shh-driven_mb: non-SHH-MB < SHH-MB
227595_at	ZMYM6	-0.58	anova	5.89e-06	u-shh-driven_mb: non-SHH-MB < SHH-MB
1557961_s_at	C8orf88	-0.579	anova	6.53e-07	u-shh-driven_mb: non-SHH-MB < SHH-MB
204214_s_at	RAB32	-0.579	anova	6.17e-06	u-shh-driven_mb: non-SHH-MB < SHH-MB
219338_s_at	LRRC49	-0.579	anova	6.77e-06	u-shh-driven_mb: non-SHH-MB < SHH-MB
237472_at	SOX1	-0.578	anova	8.55e-07	u-shh-driven_mb: non-SHH-MB < SHH-MB
244885_at	EBF2	-0.578	anova	7.66e-06	u-shh-driven_mb: non-SHH-MB < SHH-MB
222716_s_at	SNX24	-0.578	anova	7.67e-06	u-shh-driven_mb: non-SHH-MB < SHH-MB
228783_at	BVES	-0.578	anova	7.73e-06	u-shh-driven_mb: non-SHH-MB < SHH-MB
214058_at	MYCL	-0.578	anova	8.4e-06	u-shh-driven_mb: non-SHH-MB < SHH-MB
203524_s_at	MPST	-0.577	anova	1.04e-06	u-shh-driven_mb: non-SHH-MB < SHH-MB
211167_s_at	GCK	-0.577	anova	9.76e-06	u-shh-driven_mb: non-SHH-MB < SHH-MB
209191_at	TUBB6	-0.577	anova	1.07e-05	u-shh-driven_mb: non-SHH-MB < SHH-MB
202443_x_at	NOTCH2	-0.576	anova	1.29e-05	u-shh-driven_mb: non-SHH-MB < SHH-MB
221541_at	CRISPLD2	-0.575	anova	1.48e-06	u-shh-driven_mb: non-SHH-MB < SHH-MB
203185_at	RASSF2	-0.575	anova	1.39e-05	u-shh-driven_mb: non-SHH-MB < SHH-MB
205667_at	WRN	-0.575	anova	1.4e-05	u-shh-driven_mb: non-SHH-MB < SHH-MB
207147_at	DLX2	-0.574	anova	1.61e-05	u-shh-driven_mb: non-SHH-MB < SHH-MB
208078_s_at	SIK1	-0.574	anova	1.67e-05	u-shh-driven_mb: non-SHH-MB < SHH-MB
219576_at	MAP7D3	-0.574	anova	1.69e-05	u-shh-driven_mb: non-SHH-MB < SHH-MB
229339_at	MYOCD	-0.574	anova	1.75e-05	u-shh-driven_mb: non-SHH-MB < SHH-MB
213836_s_at	WIPI1	-0.573	anova	2.19e-06	u-shh-driven_mb: non-SHH-MB < SHH-MB
203889_at	SCG5	-0.573	anova	1.88e-05	u-shh-driven_mb: non-SHH-MB < SHH-MB
213923_at	RAP2B	-0.572	anova	2.48e-05	u-shh-driven_mb: non-SHH-MB < SHH-MB
235275_at	BMP8B	-0.572	anova	2.52e-05	u-shh-driven_mb: non-SHH-MB < SHH-MB
212827_at	IGHM	-0.571	anova	3.13e-05	u-shh-driven_mb: non-SHH-MB < SHH-MB
201432_at	CAT	-0.571	anova	3.2e-05	u-shh-driven_mb: non-SHH-MB < SHH-MB
239270_at	PLCXD3	-0.57	anova	3.39e-05	u-shh-driven_mb: non-SHH-MB < SHH-MB
207558_s_at	PITX2	-0.569	anova	4.29e-05	u-shh-driven_mb: non-SHH-MB < SHH-MB
201236_s_at	BTG2	-0.568	anova	4.69e-05	u-shh-driven_mb: non-SHH-MB < SHH-MB
224562_at	WASF2	-0.568	anova	5.42e-05	u-shh-driven_mb: non-SHH-MB < SHH-MB
219116_s_at	DCUN1D2	-0.567	anova	5.58e-06	u-shh-driven_mb: non-SHH-MB < SHH-MB
223177_at	NT5DC1	-0.567	anova	5.5e-05	u-shh-driven_mb: non-SHH-MB < SHH-MB
226521_s_at	FAM175A	-0.567	anova	5.58e-05	u-shh-driven_mb: non-SHH-MB < SHH-MB
207237_at	KCNA3	-0.567	anova	5.68e-05	u-shh-driven_mb: non-SHH-MB < SHH-MB
205501_at	PDE10A	-0.567	anova	5.74e-05	u-shh-driven_mb: non-SHH-MB < SHH-MB
205107_s_at	EFNA4	-0.567	anova	5.8e-05	u-shh-driven_mb: non-SHH-MB < SHH-MB
1558956_s_at	IFT80	-0.567	anova	5.81e-05	u-shh-driven_mb: non-SHH-MB < SHH-MB
218440_at	MCCC1	-0.567	anova	6.2e-05	u-shh-driven_mb: non-SHH-MB < SHH-MB
208659_at	CLIC1	-0.566	anova	7.38e-05	u-shh-driven_mb: non-SHH-MB < SHH-MB
202080_s_at	TRAK1	-0.565	anova	7.89e-05	u-shh-driven_mb: non-SHH-MB < SHH-MB
225673_at	MYADM	-0.565	anova	8.22e-05	u-shh-driven_mb: non-SHH-MB < SHH-MB
209505_at	NR2F1	-0.565	anova	9.07e-05	u-shh-driven_mb: non-SHH-MB < SHH-MB
218986_s_at	DDX60	-0.565	anova	9.18e-05	u-shh-driven_mb: non-SHH-MB < SHH-MB
204051_s_at	SFRP4	-0.564	anova	9.39e-05	u-shh-driven_mb: non-SHH-MB < SHH-MB
212418_at	ELF1	-0.564	anova	9.84e-05	u-shh-driven_mb: non-SHH-MB < SHH-MB
227249_at	NDE1	-0.564	anova	9.9e-05	u-shh-driven_mb: non-SHH-MB < SHH-MB
228299_at	KCTD20	-0.563	anova	0.000113	u-shh-driven_mb: non-SHH-MB < SHH-MB
227764_at	LYPD6	-0.563	anova	0.000119	u-shh-driven_mb: non-SHH-MB < SHH-MB
1555268_a_at	GRID1	-0.563	anova	0.000122	u-shh-driven_mb: non-SHH-MB < SHH-MB
223306_at	EBPL	-0.563	anova	0.000122	u-shh-driven_mb: non-SHH-MB < SHH-MB
1555889_a_at	CRTAP	-0.563	anova	0.000128	u-shh-driven_mb: non-SHH-MB < SHH-MB
214745_at	PLCH1	-0.563	anova	0.000128	u-shh-driven_mb: non-SHH-MB < SHH-MB
223235_s_at	SMOC2	-0.562	anova	0.000138	u-shh-driven_mb: non-SHH-MB < SHH-MB
229014_at	NR2F1-AS1	-0.562	anova	0.000141	u-shh-driven_mb: non-SHH-MB < SHH-MB
212724_at	RND3	-0.562	anova	0.000141	u-shh-driven_mb: non-SHH-MB < SHH-MB
218418_s_at	KANK2	-0.562	anova	0.000141	u-shh-driven_mb: non-SHH-MB < SHH-MB
223116_at	BCAR1	-0.562	anova	0.000153	u-shh-driven_mb: non-SHH-MB < SHH-MB
225263_at	HS6ST1	-0.561	anova	0.000165	u-shh-driven_mb: non-SHH-MB < SHH-MB
225806_at	AJUBA	-0.56	anova	0.000203	u-shh-driven_mb: non-SHH-MB < SHH-MB
203401_at	PRPS2	-0.56	anova	0.000215	u-shh-driven_mb: non-SHH-MB < SHH-MB
214633_at	SOX3	-0.559	anova	0.000228	u-shh-driven_mb: non-SHH-MB < SHH-MB
204653_at	TFAP2A	-0.559	anova	0.000247	u-shh-driven_mb: non-SHH-MB < SHH-MB
201487_at	CTSC	-0.558	anova	0.000264	u-shh-driven_mb: non-SHH-MB < SHH-MB
211967_at	TMEM123	-0.558	anova	0.000264	u-shh-driven_mb: non-SHH-MB < SHH-MB
205201_at	GLI3	-0.558	anova	0.000285	u-shh-driven_mb: non-SHH-MB < SHH-MB
203477_at	COL15A1	-0.558	anova	0.000287	u-shh-driven_mb: non-SHH-MB < SHH-MB
202428_x_at	DBI	-0.558	anova	0.00031	u-shh-driven_mb: non-SHH-MB < SHH-MB
218829_s_at	CHD7	-0.557	anova	0.000338	u-shh-driven_mb: non-SHH-MB < SHH-MB
1555600_s_at	APOL4	-0.557	anova	0.000371	u-shh-driven_mb: non-SHH-MB < SHH-MB
225652_at	FARP2	-0.556	anova	0.000385	u-shh-driven_mb: non-SHH-MB < SHH-MB
212854_x_at	NBPF1	-0.556	anova	0.000413	u-shh-driven_mb: non-SHH-MB < SHH-MB
238447_at	RBMS3	-0.555	anova	5.08e-05	u-shh-driven_mb: non-SHH-MB < SHH-MB
201525_at	APOD	-0.555	anova	0.000447	u-shh-driven_mb: non-SHH-MB < SHH-MB
209153_s_at	TCF3	-0.555	anova	0.000471	u-shh-driven_mb: non-SHH-MB < SHH-MB
209205_s_at	LMO4	-0.555	anova	0.000481	u-shh-driven_mb: non-SHH-MB < SHH-MB
210073_at	ST8SIA1	-0.554	anova	0.000542	u-shh-driven_mb: non-SHH-MB < SHH-MB
208415_x_at	ING1	-0.554	anova	0.000603	u-shh-driven_mb: non-SHH-MB < SHH-MB
218258_at	POLR1D	-0.553	anova	0.000632	u-shh-driven_mb: non-SHH-MB < SHH-MB
202252_at	RAB13	-0.553	anova	0.000634	u-shh-driven_mb: non-SHH-MB < SHH-MB
228106_at	DCAF16	-0.553	anova	0.000727	u-shh-driven_mb: non-SHH-MB < SHH-MB
208949_s_at	LGALS3	-0.552	anova	0.000751	u-shh-driven_mb: non-SHH-MB < SHH-MB
219304_s_at	PDGFD	-0.552	anova	0.00087	u-shh-driven_mb: non-SHH-MB < SHH-MB
209561_at	THBS3	-0.551	anova	0.000972	u-shh-driven_mb: non-SHH-MB < SHH-MB
219591_at	CEND1	-0.551	anova	0.000972	u-shh-driven_mb: non-SHH-MB < SHH-MB
208131_s_at	PTGIS	-0.551	anova	0.000989	u-shh-driven_mb: non-SHH-MB < SHH-MB
235956_at	CEP126	-0.551	anova	0.001	u-shh-driven_mb: non-SHH-MB < SHH-MB
228221_at	SLC44A3	-0.55	anova	1.19e-05	u-shh-driven_mb: non-SHH-MB < SHH-MB
209871_s_at	APBA2	-0.55	anova	0.00121	u-shh-driven_mb: non-SHH-MB < SHH-MB
224999_at	EGFR	-0.549	anova	0.000124	u-shh-driven_mb: non-SHH-MB < SHH-MB
225285_at	BCAT1	-0.549	anova	0.000124	u-shh-driven_mb: non-SHH-MB < SHH-MB
201904_s_at	CTDSPL	-0.549	anova	0.00125	u-shh-driven_mb: non-SHH-MB < SHH-MB
213251_at	SMARCA5	-0.549	anova	0.00135	u-shh-driven_mb: non-SHH-MB < SHH-MB
209643_s_at	PLD2	-0.548	anova	0.0016	u-shh-driven_mb: non-SHH-MB < SHH-MB
214235_at	CYP3A5	-0.548	anova	0.00164	u-shh-driven_mb: non-SHH-MB < SHH-MB
226965_at	DENND6A	-0.548	anova	0.00164	u-shh-driven_mb: non-SHH-MB < SHH-MB
237075_at	LOC101060091	-0.547	anova	1.92e-06	u-shh-driven_mb: non-SHH-MB < SHH-MB
219327_s_at	GPRC5C	-0.547	anova	0.00175	u-shh-driven_mb: non-SHH-MB < SHH-MB
230882_at	DLX6-AS1	-0.547	anova	0.00193	u-shh-driven_mb: non-SHH-MB < SHH-MB
213436_at	CNR1	-0.547	anova	0.00193	u-shh-driven_mb: non-SHH-MB < SHH-MB
244246_at	MIPOL1	-0.546	anova	0.00223	u-shh-driven_mb: non-SHH-MB < SHH-MB
203735_x_at	PPFIBP1	-0.546	anova	0.00228	u-shh-driven_mb: non-SHH-MB < SHH-MB
228981_at	TMEM169	-0.545	anova	0.00245	u-shh-driven_mb: non-SHH-MB < SHH-MB
238872_at	LOC100128239	-0.545	anova	0.00248	u-shh-driven_mb: non-SHH-MB < SHH-MB
228771_at	ADRBK2	-0.545	anova	0.00275	u-shh-driven_mb: non-SHH-MB < SHH-MB
211986_at	AHNAK	-0.545	anova	0.00278	u-shh-driven_mb: non-SHH-MB < SHH-MB
214030_at	CRYBG3	-0.544	anova	0.000323	u-shh-driven_mb: non-SHH-MB < SHH-MB
221514_at	UTP14A	-0.544	anova	0.00286	u-shh-driven_mb: non-SHH-MB < SHH-MB
204557_s_at	DZIP1	-0.544	anova	0.00315	u-shh-driven_mb: non-SHH-MB < SHH-MB
214835_s_at	SUCLG2	-0.544	anova	0.00325	u-shh-driven_mb: non-SHH-MB < SHH-MB
237439_at	USP43	-0.543	anova	0.00344	u-shh-driven_mb: non-SHH-MB < SHH-MB
225411_at	TMEM87B	-0.543	anova	0.00358	u-shh-driven_mb: non-SHH-MB < SHH-MB
224719_s_at	C12orf57	-0.543	anova	0.00381	u-shh-driven_mb: non-SHH-MB < SHH-MB
205907_s_at	OMD	-0.542	anova	0.00421	u-shh-driven_mb: non-SHH-MB < SHH-MB
207468_s_at	SFRP5	-0.542	anova	0.00452	u-shh-driven_mb: non-SHH-MB < SHH-MB
223220_s_at	PARP9	-0.541	anova	0.000489	u-shh-driven_mb: non-SHH-MB < SHH-MB
204119_s_at	ADK	-0.541	anova	0.000525	u-shh-driven_mb: non-SHH-MB < SHH-MB
209687_at	CXCL12	-0.54	anova	5.7e-05	u-shh-driven_mb: non-SHH-MB < SHH-MB
244694_at	IGLON5	-0.54	anova	0.00554	u-shh-driven_mb: non-SHH-MB < SHH-MB
227976_at	SMIM10	-0.54	anova	0.00588	u-shh-driven_mb: non-SHH-MB < SHH-MB
226402_at	CYP2U1	-0.54	anova	0.00622	u-shh-driven_mb: non-SHH-MB < SHH-MB
209568_s_at	RGL1	-0.539	anova	0.00659	u-shh-driven_mb: non-SHH-MB < SHH-MB
233110_s_at	BCL2L12	-0.539	anova	0.00722	u-shh-driven_mb: non-SHH-MB < SHH-MB
204438_at	MRC1	-0.539	anova	0.0073	u-shh-driven_mb: non-SHH-MB < SHH-MB
209755_at	NMNAT2	-0.539	anova	0.00741	u-shh-driven_mb: non-SHH-MB < SHH-MB
202133_at	WWTR1	-0.539	anova	0.00749	u-shh-driven_mb: non-SHH-MB < SHH-MB
213959_s_at	RPGRIP1L	-0.538	anova	0.0075	u-shh-driven_mb: non-SHH-MB < SHH-MB
206529_x_at	SLC26A4	-0.537	anova	0.00102	u-shh-driven_mb: non-SHH-MB < SHH-MB
207583_at	ABCD2	-0.537	anova	0.00911	u-shh-driven_mb: non-SHH-MB < SHH-MB
209955_s_at	FAP	-0.537	anova	0.00928	u-shh-driven_mb: non-SHH-MB < SHH-MB
223542_at	SLF1	-0.537	anova	0.0099	u-shh-driven_mb: non-SHH-MB < SHH-MB
210027_s_at	APEX1	-0.537	anova	0.01	u-shh-driven_mb: non-SHH-MB < SHH-MB
223015_at	EIF2A	-0.536	anova	0.0105	u-shh-driven_mb: non-SHH-MB < SHH-MB
235616_at	TSHZ2	-0.536	anova	0.011	u-shh-driven_mb: non-SHH-MB < SHH-MB
219087_at	ASPN	-0.536	anova	0.0112	u-shh-driven_mb: non-SHH-MB < SHH-MB
213955_at	MYOZ3	-0.536	anova	0.0114	u-shh-driven_mb: non-SHH-MB < SHH-MB
220448_at	KCNK12	-0.536	anova	0.0114	u-shh-driven_mb: non-SHH-MB < SHH-MB
209351_at	KRT14	-0.536	anova	0.0117	u-shh-driven_mb: non-SHH-MB < SHH-MB
218692_at	SYBU	-0.536	anova	0.0117	u-shh-driven_mb: non-SHH-MB < SHH-MB
227239_at	FAM126A	-0.536	anova	0.0117	u-shh-driven_mb: non-SHH-MB < SHH-MB
226358_at	APH1B	-0.536	anova	0.012	u-shh-driven_mb: non-SHH-MB < SHH-MB
244455_at	KCNT2	-0.535	anova	0.00135	u-shh-driven_mb: non-SHH-MB < SHH-MB
1553027_a_at	KLHL4	-0.535	anova	0.0124	u-shh-driven_mb: non-SHH-MB < SHH-MB
213397_x_at	RNASE4	-0.535	anova	0.0125	u-shh-driven_mb: non-SHH-MB < SHH-MB
201152_s_at	MBNL1	-0.535	anova	0.0137	u-shh-driven_mb: non-SHH-MB < SHH-MB
1554937_x_at	EXOC3L1	-0.534	anova	0.0143	u-shh-driven_mb: non-SHH-MB < SHH-MB
228293_at	DEPDC7	-0.534	anova	0.0152	u-shh-driven_mb: non-SHH-MB < SHH-MB
218330_s_at	NAV2	-0.534	anova	0.0154	u-shh-driven_mb: non-SHH-MB < SHH-MB
1554667_s_at	METTL8	-0.533	anova	0.00175	u-shh-driven_mb: non-SHH-MB < SHH-MB
203375_s_at	TPP2	-0.533	anova	0.0167	u-shh-driven_mb: non-SHH-MB < SHH-MB
1559970_at	LOC100506731	-0.533	anova	0.0169	u-shh-driven_mb: non-SHH-MB < SHH-MB
219569_s_at	SLC35G2	-0.533	anova	0.0191	u-shh-driven_mb: non-SHH-MB < SHH-MB
227379_at	MBOAT1	-0.533	anova	0.0191	u-shh-driven_mb: non-SHH-MB < SHH-MB
231213_at	PDE1A	-0.533	anova	0.0193	u-shh-driven_mb: non-SHH-MB < SHH-MB
1562733_at	LINC00092	-0.532	anova	0.0211	u-shh-driven_mb: non-SHH-MB < SHH-MB
231984_at	MTAP	-0.531	anova	0.000245	u-shh-driven_mb: non-SHH-MB < SHH-MB
217986_s_at	BAZ1A	-0.531	anova	0.0229	u-shh-driven_mb: non-SHH-MB < SHH-MB
206633_at	CHRNA1	-0.531	anova	0.0233	u-shh-driven_mb: non-SHH-MB < SHH-MB
218868_at	ACTR3B	-0.531	anova	0.0249	u-shh-driven_mb: non-SHH-MB < SHH-MB
203035_s_at	PIAS3	-0.531	anova	0.0268	u-shh-driven_mb: non-SHH-MB < SHH-MB
205345_at	BARD1	-0.53	anova	0.0277	u-shh-driven_mb: non-SHH-MB < SHH-MB
208557_at	HOXA6	-0.53	anova	0.0277	u-shh-driven_mb: non-SHH-MB < SHH-MB
214434_at	HSPA12A	-0.53	anova	0.0293	u-shh-driven_mb: non-SHH-MB < SHH-MB
220993_s_at	GPR63	-0.53	anova	0.0305	u-shh-driven_mb: non-SHH-MB < SHH-MB
47069_at	PRR5	-0.529	anova	0.0318	u-shh-driven_mb: non-SHH-MB < SHH-MB
201460_at	MAPKAPK2	-0.529	anova	0.0319	u-shh-driven_mb: non-SHH-MB < SHH-MB
223324_s_at	TRPM7	-0.529	anova	0.0359	u-shh-driven_mb: non-SHH-MB < SHH-MB
212099_at	RHOB	-0.528	anova	0.0371	u-shh-driven_mb: non-SHH-MB < SHH-MB
227176_at	SLC2A13	-0.528	anova	0.0387	u-shh-driven_mb: non-SHH-MB < SHH-MB
238520_at	TRERF1	-0.528	anova	0.039	u-shh-driven_mb: non-SHH-MB < SHH-MB
212796_s_at	TBC1D2B	-0.528	anova	0.0392	u-shh-driven_mb: non-SHH-MB < SHH-MB
214774_x_at	TOX3	-0.528	anova	0.0406	u-shh-driven_mb: non-SHH-MB < SHH-MB
226326_at	PCGF5	-0.528	anova	0.0406	u-shh-driven_mb: non-SHH-MB < SHH-MB
223044_at	SLC40A1	-0.527	anova	0.0444	u-shh-driven_mb: non-SHH-MB < SHH-MB
221236_s_at	STMN4	-0.527	anova	0.045	u-shh-driven_mb: non-SHH-MB < SHH-MB
227983_at	RILPL2	-0.527	anova	0.047	u-shh-driven_mb: non-SHH-MB < SHH-MB
201302_at	ANXA4	-0.527	anova	0.0472	u-shh-driven_mb: non-SHH-MB < SHH-MB
233503_at	CCDC169	-0.527	anova	0.0477	u-shh-driven_mb: non-SHH-MB < SHH-MB
214595_at	KCNG1	-0.526	anova	0.0498	u-shh-driven_mb: non-SHH-MB < SHH-MB
205888_s_at	JAKMIP2	-0.526	anova	0.052	u-shh-driven_mb: non-SHH-MB < SHH-MB
219407_s_at	LAMC3	-0.526	anova	0.0534	u-shh-driven_mb: non-SHH-MB < SHH-MB
207761_s_at	METTL7A	-0.526	anova	0.0561	u-shh-driven_mb: non-SHH-MB < SHH-MB
212845_at	SAMD4A	-0.526	anova	0.0567	u-shh-driven_mb: non-SHH-MB < SHH-MB
212151_at	PBX1	-0.526	anova	0.0568	u-shh-driven_mb: non-SHH-MB < SHH-MB
204073_s_at	MYRF	-0.525	anova	0.059	u-shh-driven_mb: non-SHH-MB < SHH-MB
226793_at	LINC00294	-0.525	anova	0.0608	u-shh-driven_mb: non-SHH-MB < SHH-MB
202096_s_at	TSPO	-0.525	anova	0.0608	u-shh-driven_mb: non-SHH-MB < SHH-MB
202332_at	CSNK1E	-0.525	anova	0.0635	u-shh-driven_mb: non-SHH-MB < SHH-MB
224955_at	TEAD1	-0.525	anova	0.0639	u-shh-driven_mb: non-SHH-MB < SHH-MB
241596_at	NUDT10	-0.525	anova	0.064	u-shh-driven_mb: non-SHH-MB < SHH-MB
201637_s_at	FXR1	-0.524	anova	0.00675	u-shh-driven_mb: non-SHH-MB < SHH-MB
203131_at	PDGFRA	-0.524	anova	0.00699	u-shh-driven_mb: non-SHH-MB < SHH-MB
222803_at	PRTFDC1	-0.524	anova	0.0673	u-shh-driven_mb: non-SHH-MB < SHH-MB
203344_s_at	RBBP8	-0.524	anova	0.0713	u-shh-driven_mb: non-SHH-MB < SHH-MB
218181_s_at	MAP4K4	-0.524	anova	0.0738	u-shh-driven_mb: non-SHH-MB < SHH-MB
219537_x_at	DLL3	-0.524	anova	0.0762	u-shh-driven_mb: non-SHH-MB < SHH-MB
225927_at	MAP3K1	-0.523	anova	0.0779	u-shh-driven_mb: non-SHH-MB < SHH-MB
202499_s_at	SLC2A3	-0.523	anova	0.0781	u-shh-driven_mb: non-SHH-MB < SHH-MB
229290_at	DAPL1	-0.523	anova	0.0818	u-shh-driven_mb: non-SHH-MB < SHH-MB
243483_at	TRPM8	-0.523	anova	0.0819	u-shh-driven_mb: non-SHH-MB < SHH-MB
203445_s_at	CTDSP2	-0.522	anova	0.0926	u-shh-driven_mb: non-SHH-MB < SHH-MB
213864_s_at	NAP1L1	-0.522	anova	0.1	u-shh-driven_mb: non-SHH-MB < SHH-MB
204985_s_at	TRAPPC6A	-0.521	anova	0.108	u-shh-driven_mb: non-SHH-MB < SHH-MB
205375_at	MDFI	-0.521	anova	0.111	u-shh-driven_mb: non-SHH-MB < SHH-MB
205934_at	PLCL1	-0.521	anova	0.113	u-shh-driven_mb: non-SHH-MB < SHH-MB
225585_at	RAP2A	-0.521	anova	0.118	u-shh-driven_mb: non-SHH-MB < SHH-MB
216620_s_at	ARHGEF10	-0.521	anova	0.12	u-shh-driven_mb: non-SHH-MB < SHH-MB
225415_at	DTX3L	-0.521	anova	0.122	u-shh-driven_mb: non-SHH-MB < SHH-MB
219162_s_at	MRPL11	-0.52	anova	0.132	u-shh-driven_mb: non-SHH-MB < SHH-MB
221591_s_at	FAM64A	-0.52	anova	0.135	u-shh-driven_mb: non-SHH-MB < SHH-MB
232450_at	LOC149351	-0.52	anova	0.138	u-shh-driven_mb: non-SHH-MB < SHH-MB
31845_at	ELF4	-0.52	anova	0.141	u-shh-driven_mb: non-SHH-MB < SHH-MB
214046_at	FUT9	-0.519	anova	0.163	u-shh-driven_mb: non-SHH-MB < SHH-MB
213845_at	GRIK2	-0.518	anova	0.167	u-shh-driven_mb: non-SHH-MB < SHH-MB
228620_at	LOC101927027	-0.518	anova	0.175	u-shh-driven_mb: non-SHH-MB < SHH-MB
225176_at	LNPEP	-0.518	anova	0.188	u-shh-driven_mb: non-SHH-MB < SHH-MB
239823_at	LOC101927841	-0.517	anova	0.0217	u-shh-driven_mb: non-SHH-MB < SHH-MB
221675_s_at	CHPT1	-0.517	anova	0.195	u-shh-driven_mb: non-SHH-MB < SHH-MB
219144_at	DUSP26	-0.517	anova	0.214	u-shh-driven_mb: non-SHH-MB < SHH-MB
222891_s_at	BCL11A	-0.517	anova	0.221	u-shh-driven_mb: non-SHH-MB < SHH-MB
210137_s_at	DCTD	-0.517	anova	0.224	u-shh-driven_mb: non-SHH-MB < SHH-MB
201908_at	DVL3	-0.516	anova	0.23	u-shh-driven_mb: non-SHH-MB < SHH-MB
213456_at	SOSTDC1	-0.516	anova	0.242	u-shh-driven_mb: non-SHH-MB < SHH-MB
204319_s_at	RGS10	-0.516	anova	0.256	u-shh-driven_mb: non-SHH-MB < SHH-MB
217428_s_at	COL10A1	-0.516	anova	0.256	u-shh-driven_mb: non-SHH-MB < SHH-MB
1557821_at	LINC00639	-0.515	anova	0.274	u-shh-driven_mb: non-SHH-MB < SHH-MB
209448_at	HTATIP2	-0.515	anova	0.287	u-shh-driven_mb: non-SHH-MB < SHH-MB
202668_at	EFNB2	-0.515	anova	0.296	u-shh-driven_mb: non-SHH-MB < SHH-MB
218698_at	APIP	-0.514	anova	0.309	u-shh-driven_mb: non-SHH-MB < SHH-MB
228253_at	LOXL3	-0.514	anova	0.31	u-shh-driven_mb: non-SHH-MB < SHH-MB
225190_x_at	RPL35A	-0.514	anova	0.314	u-shh-driven_mb: non-SHH-MB < SHH-MB
218983_at	C1RL	-0.514	anova	0.324	u-shh-driven_mb: non-SHH-MB < SHH-MB
207606_s_at	ARHGAP12	-0.514	anova	0.327	u-shh-driven_mb: non-SHH-MB < SHH-MB
230345_at	SEMA7A	-0.514	anova	0.332	u-shh-driven_mb: non-SHH-MB < SHH-MB
226493_at	KCTD18	-0.514	anova	0.334	u-shh-driven_mb: non-SHH-MB < SHH-MB
225658_at	SPOPL	-0.514	anova	0.338	u-shh-driven_mb: non-SHH-MB < SHH-MB
213345_at	NFATC4	-0.514	anova	0.342	u-shh-driven_mb: non-SHH-MB < SHH-MB
203778_at	MANBA	-0.513	anova	0.0374	u-shh-driven_mb: non-SHH-MB < SHH-MB
235383_at	MYO7B	-0.513	anova	0.357	u-shh-driven_mb: non-SHH-MB < SHH-MB
202052_s_at	RAI14	-0.513	anova	0.391	u-shh-driven_mb: non-SHH-MB < SHH-MB
202553_s_at	SYF2	-0.512	anova	0.413	u-shh-driven_mb: non-SHH-MB < SHH-MB
226473_at	CBX2	-0.512	anova	0.425	u-shh-driven_mb: non-SHH-MB < SHH-MB
221522_at	ANKRD27	-0.512	anova	0.428	u-shh-driven_mb: non-SHH-MB < SHH-MB
1556034_s_at	MTMR11	-0.512	anova	0.436	u-shh-driven_mb: non-SHH-MB < SHH-MB
204363_at	F3	-0.511	anova	0.482	u-shh-driven_mb: non-SHH-MB < SHH-MB
218615_s_at	TMEM39A	-0.511	anova	0.529	u-shh-driven_mb: non-SHH-MB < SHH-MB
218460_at	DNAAF5	-0.511	anova	0.533	u-shh-driven_mb: non-SHH-MB < SHH-MB
221933_at	NLGN4X	-0.51	anova	0.568	u-shh-driven_mb: non-SHH-MB < SHH-MB
212795_at	KIAA1033	-0.51	anova	0.571	u-shh-driven_mb: non-SHH-MB < SHH-MB
209736_at	SOX13	-0.51	anova	0.582	u-shh-driven_mb: non-SHH-MB < SHH-MB
205824_at	HSPB2	-0.51	anova	0.62	u-shh-driven_mb: non-SHH-MB < SHH-MB
208119_s_at	ZNF93	-0.51	anova	0.621	u-shh-driven_mb: non-SHH-MB < SHH-MB
212642_s_at	HIVEP2	-0.51	anova	0.627	u-shh-driven_mb: non-SHH-MB < SHH-MB
228692_at	PREX2	-0.509	anova	0.0696	u-shh-driven_mb: non-SHH-MB < SHH-MB
227721_at	CPAMD8	-0.509	anova	0.678	u-shh-driven_mb: non-SHH-MB < SHH-MB
1553228_at	CCDC89	-0.509	anova	0.696	u-shh-driven_mb: non-SHH-MB < SHH-MB
238081_at	WDFY3-AS2	-0.509	anova	0.708	u-shh-driven_mb: non-SHH-MB < SHH-MB
217844_at	CTDSP1	-0.508	anova	0.755	u-shh-driven_mb: non-SHH-MB < SHH-MB
202009_at	TWF2	-0.508	anova	0.774	u-shh-driven_mb: non-SHH-MB < SHH-MB
212501_at	CEBPB	-0.508	anova	0.782	u-shh-driven_mb: non-SHH-MB < SHH-MB
201893_x_at	DCN	-0.508	anova	0.812	u-shh-driven_mb: non-SHH-MB < SHH-MB
220147_s_at	FAM60A	-0.508	anova	0.812	u-shh-driven_mb: non-SHH-MB < SHH-MB
229009_at	SIX5	-0.508	anova	0.827	u-shh-driven_mb: non-SHH-MB < SHH-MB
230263_s_at	DOCK5	-0.507	anova	0.844	u-shh-driven_mb: non-SHH-MB < SHH-MB
227838_at	UNC5C	-0.507	anova	0.873	u-shh-driven_mb: non-SHH-MB < SHH-MB
224906_at	ANO6	-0.507	anova	0.915	u-shh-driven_mb: non-SHH-MB < SHH-MB
1556181_at	ANKRD65	-0.507	anova	0.918	u-shh-driven_mb: non-SHH-MB < SHH-MB
208758_at	ATIC	-0.507	anova	0.961	u-shh-driven_mb: non-SHH-MB < SHH-MB
225541_at	RPL22L1	-0.506	anova	0.00101	u-shh-driven_mb: non-SHH-MB < SHH-MB
243506_at	C18orf42	-0.506	anova	0.011	u-shh-driven_mb: non-SHH-MB < SHH-MB
225987_at	STEAP4	-0.506	anova	0.987	u-shh-driven_mb: non-SHH-MB < SHH-MB
1570422_at	SNTG2	-0.506	anova	1	u-shh-driven_mb: non-SHH-MB < SHH-MB
224837_at	FOXP1	-0.506	anova	1.02	u-shh-driven_mb: non-SHH-MB < SHH-MB
219562_at	RAB26	-0.506	anova	1.05	u-shh-driven_mb: non-SHH-MB < SHH-MB
212200_at	ANKLE2	-0.506	anova	1.11	u-shh-driven_mb: non-SHH-MB < SHH-MB
204153_s_at	MFNG	-0.505	anova	1.12	u-shh-driven_mb: non-SHH-MB < SHH-MB
225625_at	ALKBH2	-0.505	anova	1.14	u-shh-driven_mb: non-SHH-MB < SHH-MB
223253_at	EPDR1	-0.505	anova	1.22	u-shh-driven_mb: non-SHH-MB < SHH-MB
203999_at	SYT1	-0.505	anova	1.23	u-shh-driven_mb: non-SHH-MB < SHH-MB
235795_at	PAX6	-0.505	anova	1.25	u-shh-driven_mb: non-SHH-MB < SHH-MB
205663_at	PCBP3	-0.505	anova	1.27	u-shh-driven_mb: non-SHH-MB < SHH-MB
211715_s_at	BDH1	-0.505	anova	1.27	u-shh-driven_mb: non-SHH-MB < SHH-MB
228291_s_at	KIZ	-0.505	anova	1.28	u-shh-driven_mb: non-SHH-MB < SHH-MB
231851_at	RAVER2	-0.505	anova	1.28	u-shh-driven_mb: non-SHH-MB < SHH-MB
201746_at	TP53	-0.504	anova	1.29	u-shh-driven_mb: non-SHH-MB < SHH-MB
201592_at	EIF3H	-0.504	anova	1.37	u-shh-driven_mb: non-SHH-MB < SHH-MB
212190_at	SERPINE2	-0.504	anova	1.37	u-shh-driven_mb: non-SHH-MB < SHH-MB
230776_at	RNF157-AS1	-0.504	anova	1.39	u-shh-driven_mb: non-SHH-MB < SHH-MB
208782_at	FSTL1	-0.504	anova	1.42	u-shh-driven_mb: non-SHH-MB < SHH-MB
223170_at	TMEM98	-0.504	anova	1.42	u-shh-driven_mb: non-SHH-MB < SHH-MB
208056_s_at	CBFA2T3	-0.503	anova	1.53	u-shh-driven_mb: non-SHH-MB < SHH-MB
220102_at	FOXL2	-0.503	anova	1.55	u-shh-driven_mb: non-SHH-MB < SHH-MB
207181_s_at	CASP7	-0.503	anova	1.63	u-shh-driven_mb: non-SHH-MB < SHH-MB
221024_s_at	SLC2A10	-0.503	anova	1.63	u-shh-driven_mb: non-SHH-MB < SHH-MB
238021_s_at	CRNDE	-0.503	anova	1.69	u-shh-driven_mb: non-SHH-MB < SHH-MB
231577_s_at	GBP1	-0.503	anova	1.69	u-shh-driven_mb: non-SHH-MB < SHH-MB
213241_at	PLXNC1	-0.502	anova	1.87	u-shh-driven_mb: non-SHH-MB < SHH-MB
201428_at	CLDN4	-0.502	anova	1.97	u-shh-driven_mb: non-SHH-MB < SHH-MB
209681_at	SLC19A2	-0.501	anova	2	u-shh-driven_mb: non-SHH-MB < SHH-MB
234974_at	GALM	-0.501	anova	2	u-shh-driven_mb: non-SHH-MB < SHH-MB
237056_at	INSC	-0.501	anova	2.02	u-shh-driven_mb: non-SHH-MB < SHH-MB
211484_s_at	DSCAM	-0.501	anova	2.1	u-shh-driven_mb: non-SHH-MB < SHH-MB
239007_at	ZNF616	-0.501	anova	2.14	u-shh-driven_mb: non-SHH-MB < SHH-MB
213674_x_at	IGHD	-0.501	anova	2.18	u-shh-driven_mb: non-SHH-MB < SHH-MB
227997_at	IL17RD	-0.5	anova	2.58	u-shh-driven_mb: non-SHH-MB < SHH-MB
227794_at	GLYATL1	-0.5	anova	2.63	u-shh-driven_mb: non-SHH-MB < SHH-MB
226227_x_at	ZFAS1	-0.499	anova	0.301	u-shh-driven_mb: non-SHH-MB < SHH-MB
229222_at	ACSS3	-0.499	anova	2.71	u-shh-driven_mb: non-SHH-MB < SHH-MB
208189_s_at	MYO7A	-0.499	anova	2.72	u-shh-driven_mb: non-SHH-MB < SHH-MB
204135_at	FILIP1L	-0.499	anova	2.79	u-shh-driven_mb: non-SHH-MB < SHH-MB
203196_at	ABCC4	-0.498	anova	3.1	u-shh-driven_mb: non-SHH-MB < SHH-MB
227787_s_at	MED30	-0.498	anova	3.12	u-shh-driven_mb: non-SHH-MB < SHH-MB
215311_at	NTRK3	-0.498	anova	3.13	u-shh-driven_mb: non-SHH-MB < SHH-MB
208319_s_at	RBM3	-0.498	anova	3.14	u-shh-driven_mb: non-SHH-MB < SHH-MB
219274_at	TSPAN12	-0.498	anova	3.24	u-shh-driven_mb: non-SHH-MB < SHH-MB
218557_at	NIT2	-0.498	anova	3.46	u-shh-driven_mb: non-SHH-MB < SHH-MB
1560735_s_at	OR4N4	-0.497	anova	3.73	u-shh-driven_mb: non-SHH-MB < SHH-MB
229376_at	PROX1	-0.497	anova	3.81	u-shh-driven_mb: non-SHH-MB < SHH-MB
213110_s_at	COL4A5	-0.496	anova	0.451	u-shh-driven_mb: non-SHH-MB < SHH-MB
225776_at	RBMS2	-0.496	anova	4.1	u-shh-driven_mb: non-SHH-MB < SHH-MB
209329_x_at	HIGD2A	-0.496	anova	4.2	u-shh-driven_mb: non-SHH-MB < SHH-MB
226534_at	KITLG	-0.496	anova	4.3	u-shh-driven_mb: non-SHH-MB < SHH-MB
209158_s_at	CYTH2	-0.496	anova	4.43	u-shh-driven_mb: non-SHH-MB < SHH-MB
225202_at	RHOBTB3	-0.495	anova	4.64	u-shh-driven_mb: non-SHH-MB < SHH-MB
213564_x_at	LDHB	-0.495	anova	4.88	u-shh-driven_mb: non-SHH-MB < SHH-MB
206533_at	CHRNA5	-0.495	anova	5	u-shh-driven_mb: non-SHH-MB < SHH-MB
221586_s_at	E2F5	-0.495	anova	5.12	u-shh-driven_mb: non-SHH-MB < SHH-MB
225207_at	PDK4	-0.494	anova	0.54	u-shh-driven_mb: non-SHH-MB < SHH-MB
227168_at	MIAT	-0.494	anova	5.45	u-shh-driven_mb: non-SHH-MB < SHH-MB
201178_at	FBXO7	-0.494	anova	6.08	u-shh-driven_mb: non-SHH-MB < SHH-MB
223059_s_at	FAM107B	-0.493	anova	6.18	u-shh-driven_mb: non-SHH-MB < SHH-MB
219064_at	ITIH5	-0.493	anova	6.35	u-shh-driven_mb: non-SHH-MB < SHH-MB
238002_at	GOLIM4	-0.493	anova	6.97	u-shh-driven_mb: non-SHH-MB < SHH-MB
236513_at	PRELID2	-0.492	anova	7.54	u-shh-driven_mb: non-SHH-MB < SHH-MB
203823_at	RGS3	-0.492	anova	7.81	u-shh-driven_mb: non-SHH-MB < SHH-MB
219838_at	TTC23	-0.492	anova	7.85	u-shh-driven_mb: non-SHH-MB < SHH-MB
221872_at	RARRES1	-0.492	anova	7.93	u-shh-driven_mb: non-SHH-MB < SHH-MB
205499_at	SRPX2	-0.492	anova	7.94	u-shh-driven_mb: non-SHH-MB < SHH-MB
218102_at	DERA	-0.491	anova	0.0894	u-shh-driven_mb: non-SHH-MB < SHH-MB
226612_at	UBE2QL1	-0.491	anova	0.905	u-shh-driven_mb: non-SHH-MB < SHH-MB
1558620_at	ZNF621	-0.491	anova	0.926	u-shh-driven_mb: non-SHH-MB < SHH-MB
227689_at	ZNF227	-0.491	anova	8.18	u-shh-driven_mb: non-SHH-MB < SHH-MB
239752_at	CECR2	-0.491	anova	8.62	u-shh-driven_mb: non-SHH-MB < SHH-MB
212372_at	MYH10	-0.49	anova	0.997	u-shh-driven_mb: non-SHH-MB < SHH-MB
231870_s_at	NMD3	-0.489	anova	1.15	u-shh-driven_mb: non-SHH-MB < SHH-MB
226801_s_at	AIDA	-0.489	anova	1.16	u-shh-driven_mb: non-SHH-MB < SHH-MB
1553288_a_at	NYAP1	-0.489	anova	10.8	u-shh-driven_mb: non-SHH-MB < SHH-MB
225359_at	DNAJC19	-0.489	anova	12.2	u-shh-driven_mb: non-SHH-MB < SHH-MB
225664_at	COL12A1	-0.488	anova	1.31	u-shh-driven_mb: non-SHH-MB < SHH-MB
219093_at	PID1	-0.488	anova	12.8	u-shh-driven_mb: non-SHH-MB < SHH-MB
228661_s_at	LOC102606465	-0.488	anova	12.8	u-shh-driven_mb: non-SHH-MB < SHH-MB
212826_s_at	SLC25A6	-0.488	anova	13.2	u-shh-driven_mb: non-SHH-MB < SHH-MB
227949_at	PHACTR3	-0.488	anova	13.2	u-shh-driven_mb: non-SHH-MB < SHH-MB
227429_at	CRACR2B	-0.488	anova	13.4	u-shh-driven_mb: non-SHH-MB < SHH-MB
205893_at	NLGN1	-0.487	anova	1.42	u-shh-driven_mb: non-SHH-MB < SHH-MB
1553415_at	SLC17A8	-0.487	anova	14.7	u-shh-driven_mb: non-SHH-MB < SHH-MB
203729_at	EMP3	-0.487	anova	15.1	u-shh-driven_mb: non-SHH-MB < SHH-MB
208747_s_at	C1S	-0.487	anova	15.4	u-shh-driven_mb: non-SHH-MB < SHH-MB
212665_at	TIPARP	-0.487	anova	15.8	u-shh-driven_mb: non-SHH-MB < SHH-MB
226807_at	ZFP1	-0.486	anova	1.67	u-shh-driven_mb: non-SHH-MB < SHH-MB
212653_s_at	EHBP1	-0.486	anova	1.75	u-shh-driven_mb: non-SHH-MB < SHH-MB
228305_at	ZNF565	-0.486	anova	16.3	u-shh-driven_mb: non-SHH-MB < SHH-MB
214721_x_at	CDC42EP4	-0.486	anova	16.4	u-shh-driven_mb: non-SHH-MB < SHH-MB
224578_at	RCC2	-0.486	anova	16.6	u-shh-driven_mb: non-SHH-MB < SHH-MB
202947_s_at	GYPC	-0.486	anova	17.1	u-shh-driven_mb: non-SHH-MB < SHH-MB
228832_at	FLJ20021	-0.485	anova	19.2	u-shh-driven_mb: non-SHH-MB < SHH-MB
222258_s_at	SH3BP4	-0.485	anova	20.2	u-shh-driven_mb: non-SHH-MB < SHH-MB
209218_at	SQLE	-0.485	anova	20.3	u-shh-driven_mb: non-SHH-MB < SHH-MB
220960_x_at	RPL22	-0.485	anova	21.2	u-shh-driven_mb: non-SHH-MB < SHH-MB
203643_at	ERF	-0.484	anova	22	u-shh-driven_mb: non-SHH-MB < SHH-MB
228728_at	CPED1	-0.484	anova	22	u-shh-driven_mb: non-SHH-MB < SHH-MB
205857_at	SLC18A2	-0.484	anova	23.4	u-shh-driven_mb: non-SHH-MB < SHH-MB
48659_at	MIIP	-0.484	anova	23.9	u-shh-driven_mb: non-SHH-MB < SHH-MB
235536_at	SNORD89	-0.483	anova	26.4	u-shh-driven_mb: non-SHH-MB < SHH-MB
226112_at	SGCB	-0.483	anova	27.5	u-shh-driven_mb: non-SHH-MB < SHH-MB
208405_s_at	CD164	-0.482	anova	2.79	u-shh-driven_mb: non-SHH-MB < SHH-MB
208939_at	SEPHS1	-0.482	anova	28.2	u-shh-driven_mb: non-SHH-MB < SHH-MB
218512_at	WDR12	-0.482	anova	28.5	u-shh-driven_mb: non-SHH-MB < SHH-MB
218384_at	CARHSP1	-0.482	anova	29.6	u-shh-driven_mb: non-SHH-MB < SHH-MB
204252_at	CDK2	-0.481	anova	31.8	u-shh-driven_mb: non-SHH-MB < SHH-MB
207191_s_at	ISLR	-0.481	anova	31.8	u-shh-driven_mb: non-SHH-MB < SHH-MB
200748_s_at	FTH1	-0.481	anova	32	u-shh-driven_mb: non-SHH-MB < SHH-MB
201397_at	PHGDH	-0.481	anova	32.3	u-shh-driven_mb: non-SHH-MB < SHH-MB
201761_at	MTHFD2	-0.481	anova	32.8	u-shh-driven_mb: non-SHH-MB < SHH-MB
203787_at	SSBP2	-0.481	anova	35.1	u-shh-driven_mb: non-SHH-MB < SHH-MB
215127_s_at	RBMS1	-0.481	anova	35.4	u-shh-driven_mb: non-SHH-MB < SHH-MB
230430_at	ENTPD2	-0.481	anova	35.4	u-shh-driven_mb: non-SHH-MB < SHH-MB
244835_at	C16orf52	-0.481	anova	35.4	u-shh-driven_mb: non-SHH-MB < SHH-MB
242541_at	ABCA9	-0.48	anova	37.5	u-shh-driven_mb: non-SHH-MB < SHH-MB
204268_at	S100A2	-0.48	anova	38.7	u-shh-driven_mb: non-SHH-MB < SHH-MB
224891_at	FOXO3	-0.48	anova	40.1	u-shh-driven_mb: non-SHH-MB < SHH-MB
226529_at	TMEM106B	-0.479	anova	4.2	u-shh-driven_mb: non-SHH-MB < SHH-MB
225904_at	CCSAP	-0.479	anova	43.1	u-shh-driven_mb: non-SHH-MB < SHH-MB
1558750_a_at	ARHGAP11B	-0.479	anova	43.7	u-shh-driven_mb: non-SHH-MB < SHH-MB
204963_at	SSPN	-0.479	anova	43.7	u-shh-driven_mb: non-SHH-MB < SHH-MB
229929_at	SPSB4	-0.479	anova	45.8	u-shh-driven_mb: non-SHH-MB < SHH-MB
214394_x_at	EEF1D	-0.479	anova	46.4	u-shh-driven_mb: non-SHH-MB < SHH-MB
225312_at	COMMD6	-0.478	anova	47.9	u-shh-driven_mb: non-SHH-MB < SHH-MB
240770_at	TMEM171	-0.478	anova	48.5	u-shh-driven_mb: non-SHH-MB < SHH-MB
219607_s_at	MS4A4A	-0.478	anova	49.9	u-shh-driven_mb: non-SHH-MB < SHH-MB
200010_at	RPL11	-0.478	anova	50	u-shh-driven_mb: non-SHH-MB < SHH-MB
224802_at	NDFIP2	-0.477	anova	55.7	u-shh-driven_mb: non-SHH-MB < SHH-MB
226056_at	ARHGAP31	-0.477	anova	56.3	u-shh-driven_mb: non-SHH-MB < SHH-MB
224935_at	EIF2S3	-0.477	anova	57.3	u-shh-driven_mb: non-SHH-MB < SHH-MB
231792_at	MYLK2	-0.477	anova	57.5	u-shh-driven_mb: non-SHH-MB < SHH-MB
218313_s_at	GALNT7	-0.477	anova	57.8	u-shh-driven_mb: non-SHH-MB < SHH-MB
231725_at	PCDHB2	-0.477	anova	58.8	u-shh-driven_mb: non-SHH-MB < SHH-MB
202449_s_at	RXRA	-0.477	anova	59.6	u-shh-driven_mb: non-SHH-MB < SHH-MB
211270_x_at	PTBP1	-0.477	anova	59.9	u-shh-driven_mb: non-SHH-MB < SHH-MB
207016_s_at	ALDH1A2	-0.477	anova	60	u-shh-driven_mb: non-SHH-MB < SHH-MB
218589_at	LPAR6	-0.476	anova	67.7	u-shh-driven_mb: non-SHH-MB < SHH-MB
45633_at	GINS3	-0.476	anova	70	u-shh-driven_mb: non-SHH-MB < SHH-MB
226997_at	ADAMTS12	-0.475	anova	71.3	u-shh-driven_mb: non-SHH-MB < SHH-MB
224156_x_at	IL17RB	-0.475	anova	72	u-shh-driven_mb: non-SHH-MB < SHH-MB
203988_s_at	FUT8	-0.475	anova	75.8	u-shh-driven_mb: non-SHH-MB < SHH-MB
221565_s_at	CALHM2	-0.475	anova	76.2	u-shh-driven_mb: non-SHH-MB < SHH-MB
208630_at	HADHA	-0.474	anova	84.2	u-shh-driven_mb: non-SHH-MB < SHH-MB
218876_at	TPPP3	-0.474	anova	85.6	u-shh-driven_mb: non-SHH-MB < SHH-MB
203989_x_at	F2R	-0.474	anova	88.5	u-shh-driven_mb: non-SHH-MB < SHH-MB
224832_at	DUSP16	-0.474	anova	90	u-shh-driven_mb: non-SHH-MB < SHH-MB
206101_at	ECM2	-0.474	anova	90.5	u-shh-driven_mb: non-SHH-MB < SHH-MB
212761_at	TCF7L2	-0.473	anova	98.5	u-shh-driven_mb: non-SHH-MB < SHH-MB
211628_x_at	FTH1P5	-0.473	anova	98.7	u-shh-driven_mb: non-SHH-MB < SHH-MB
214209_s_at	ABCB9	-0.473	anova	104	u-shh-driven_mb: non-SHH-MB < SHH-MB
221269_s_at	SH3BGRL3	-0.472	anova	105	u-shh-driven_mb: non-SHH-MB < SHH-MB
219059_s_at	LYVE1	-0.472	anova	107	u-shh-driven_mb: non-SHH-MB < SHH-MB
211623_s_at	FBL	-0.472	anova	111	u-shh-driven_mb: non-SHH-MB < SHH-MB
235046_at	INPP4B	-0.472	anova	112	u-shh-driven_mb: non-SHH-MB < SHH-MB
231089_at	LOC100505664	-0.472	anova	113	u-shh-driven_mb: non-SHH-MB < SHH-MB
205736_at	PGAM2	-0.472	anova	116	u-shh-driven_mb: non-SHH-MB < SHH-MB
229127_at	JAM2	-0.472	anova	116	u-shh-driven_mb: non-SHH-MB < SHH-MB
202465_at	PCOLCE	-0.471	anova	133	u-shh-driven_mb: non-SHH-MB < SHH-MB
205561_at	KCTD17	-0.471	anova	134	u-shh-driven_mb: non-SHH-MB < SHH-MB
215856_at	SIGLEC15	-0.47	anova	15.2	u-shh-driven_mb: non-SHH-MB < SHH-MB
226329_s_at	MITD1	-0.47	anova	142	u-shh-driven_mb: non-SHH-MB < SHH-MB
210090_at	ARC	-0.47	anova	143	u-shh-driven_mb: non-SHH-MB < SHH-MB
204900_x_at	SAP30	-0.47	anova	145	u-shh-driven_mb: non-SHH-MB < SHH-MB
215076_s_at	COL3A1	-0.469	anova	16.4	u-shh-driven_mb: non-SHH-MB < SHH-MB
202756_s_at	GPC1	-0.469	anova	163	u-shh-driven_mb: non-SHH-MB < SHH-MB
1552557_a_at	ZDHHC15	-0.469	anova	164	u-shh-driven_mb: non-SHH-MB < SHH-MB
242107_x_at	TBX18	-0.469	anova	164	u-shh-driven_mb: non-SHH-MB < SHH-MB
243742_at	LOC100505797	-0.469	anova	164	u-shh-driven_mb: non-SHH-MB < SHH-MB
207177_at	PTGFR	-0.469	anova	170	u-shh-driven_mb: non-SHH-MB < SHH-MB
204069_at	MEIS1	-0.468	anova	18.2	u-shh-driven_mb: non-SHH-MB < SHH-MB
218213_s_at	TMEM258	-0.468	anova	18.4	u-shh-driven_mb: non-SHH-MB < SHH-MB
228190_at	ATG4C	-0.468	anova	175	u-shh-driven_mb: non-SHH-MB < SHH-MB
203313_s_at	TGIF1	-0.468	anova	176	u-shh-driven_mb: non-SHH-MB < SHH-MB
225479_at	LRRC58	-0.468	anova	182	u-shh-driven_mb: non-SHH-MB < SHH-MB
237033_at	FAM159A	-0.468	anova	182	u-shh-driven_mb: non-SHH-MB < SHH-MB
203878_s_at	MMP11	-0.468	anova	184	u-shh-driven_mb: non-SHH-MB < SHH-MB
222899_at	ITGA11	-0.468	anova	187	u-shh-driven_mb: non-SHH-MB < SHH-MB
205087_at	RWDD3	-0.468	anova	192	u-shh-driven_mb: non-SHH-MB < SHH-MB
201921_at	GNG10	-0.468	anova	194	u-shh-driven_mb: non-SHH-MB < SHH-MB
226739_at	RNF169	-0.468	anova	194	u-shh-driven_mb: non-SHH-MB < SHH-MB
204897_at	PTGER4	-0.468	anova	196	u-shh-driven_mb: non-SHH-MB < SHH-MB
206159_at	GDF10	-0.467	anova	198	u-shh-driven_mb: non-SHH-MB < SHH-MB
223638_at	NBPF3	-0.467	anova	202	u-shh-driven_mb: non-SHH-MB < SHH-MB
213058_at	TTC28	-0.467	anova	216	u-shh-driven_mb: non-SHH-MB < SHH-MB
211748_x_at	PTGDS	-0.467	anova	220	u-shh-driven_mb: non-SHH-MB < SHH-MB
205751_at	SH3GL2	-0.467	anova	224	u-shh-driven_mb: non-SHH-MB < SHH-MB
238549_at	CBFA2T2	-0.467	anova	224	u-shh-driven_mb: non-SHH-MB < SHH-MB
200970_s_at	SERP1	-0.466	anova	227	u-shh-driven_mb: non-SHH-MB < SHH-MB
214639_s_at	HOXA1	-0.466	anova	233	u-shh-driven_mb: non-SHH-MB < SHH-MB
212405_s_at	METTL13	-0.466	anova	237	u-shh-driven_mb: non-SHH-MB < SHH-MB
218096_at	AGPAT5	-0.466	anova	247	u-shh-driven_mb: non-SHH-MB < SHH-MB
219296_at	ZDHHC13	-0.466	anova	251	u-shh-driven_mb: non-SHH-MB < SHH-MB
200958_s_at	SDCBP	-0.465	anova	271	u-shh-driven_mb: non-SHH-MB < SHH-MB
219479_at	KDELC1	-0.465	anova	279	u-shh-driven_mb: non-SHH-MB < SHH-MB
220233_at	FBXO17	-0.465	anova	281	u-shh-driven_mb: non-SHH-MB < SHH-MB
230883_at	NXPH2	-0.465	anova	286	u-shh-driven_mb: non-SHH-MB < SHH-MB
209102_s_at	HBP1	-0.464	anova	292	u-shh-driven_mb: non-SHH-MB < SHH-MB
212430_at	RBM38	-0.464	anova	298	u-shh-driven_mb: non-SHH-MB < SHH-MB
212738_at	ARHGAP19	-0.464	anova	299	u-shh-driven_mb: non-SHH-MB < SHH-MB
214430_at	GLA	-0.464	anova	301	u-shh-driven_mb: non-SHH-MB < SHH-MB
219565_at	CYP20A1	-0.464	anova	302	u-shh-driven_mb: non-SHH-MB < SHH-MB
212522_at	PDE8A	-0.464	anova	315	u-shh-driven_mb: non-SHH-MB < SHH-MB
236448_at	UNC5A	-0.464	anova	326	u-shh-driven_mb: non-SHH-MB < SHH-MB
213429_at	BICC1	-0.463	anova	330	u-shh-driven_mb: non-SHH-MB < SHH-MB
228642_at	HOTAIRM1	-0.463	anova	344	u-shh-driven_mb: non-SHH-MB < SHH-MB
214457_at	HOXA2	-0.463	anova	347	u-shh-driven_mb: non-SHH-MB < SHH-MB
200005_at	EIF3D	-0.463	anova	363	u-shh-driven_mb: non-SHH-MB < SHH-MB
211031_s_at	CLIP2	-0.463	anova	367	u-shh-driven_mb: non-SHH-MB < SHH-MB
227421_at	YBEY	-0.463	anova	370	u-shh-driven_mb: non-SHH-MB < SHH-MB
214965_at	SPATA2L	-0.462	anova	37.8	u-shh-driven_mb: non-SHH-MB < SHH-MB
203868_s_at	VCAM1	-0.462	anova	41.3	u-shh-driven_mb: non-SHH-MB < SHH-MB
225921_at	NIN	-0.462	anova	371	u-shh-driven_mb: non-SHH-MB < SHH-MB
222317_at	PDE3B	-0.462	anova	386	u-shh-driven_mb: non-SHH-MB < SHH-MB
229156_s_at	PRKAG2-AS1	-0.462	anova	402	u-shh-driven_mb: non-SHH-MB < SHH-MB
227544_at	TMEM229B	-0.462	anova	416	u-shh-driven_mb: non-SHH-MB < SHH-MB
203697_at	FRZB	-0.461	anova	45.7	u-shh-driven_mb: non-SHH-MB < SHH-MB
218527_at	APTX	-0.461	anova	432	u-shh-driven_mb: non-SHH-MB < SHH-MB
219218_at	BAHCC1	-0.461	anova	443	u-shh-driven_mb: non-SHH-MB < SHH-MB
209620_s_at	ABCB7	-0.461	anova	455	u-shh-driven_mb: non-SHH-MB < SHH-MB
243688_at	LOC90768	-0.461	anova	455	u-shh-driven_mb: non-SHH-MB < SHH-MB
212546_s_at	FRYL	-0.46	anova	475	u-shh-driven_mb: non-SHH-MB < SHH-MB
214280_x_at	HNRNPA1	-0.46	anova	478	u-shh-driven_mb: non-SHH-MB < SHH-MB
242507_at	UBXN7-AS1	-0.46	anova	494	u-shh-driven_mb: non-SHH-MB < SHH-MB
223642_at	ZIC2	-0.46	anova	496	u-shh-driven_mb: non-SHH-MB < SHH-MB
219506_at	C1orf54	-0.46	anova	499	u-shh-driven_mb: non-SHH-MB < SHH-MB
203818_s_at	SF3A3	-0.46	anova	511	u-shh-driven_mb: non-SHH-MB < SHH-MB
228007_at	CEP85L	-0.46	anova	529	u-shh-driven_mb: non-SHH-MB < SHH-MB
204400_at	EFS	-0.459	anova	553	u-shh-driven_mb: non-SHH-MB < SHH-MB
201012_at	ANXA1	-0.459	anova	555	u-shh-driven_mb: non-SHH-MB < SHH-MB
209197_at	SYT11	-0.459	anova	559	u-shh-driven_mb: non-SHH-MB < SHH-MB
226270_at	EXOC2	-0.459	anova	576	u-shh-driven_mb: non-SHH-MB < SHH-MB
213116_at	NEK3	-0.459	anova	601	u-shh-driven_mb: non-SHH-MB < SHH-MB
201560_at	CLIC4	-0.459	anova	606	u-shh-driven_mb: non-SHH-MB < SHH-MB
202231_at	EIF3M	-0.458	anova	621	u-shh-driven_mb: non-SHH-MB < SHH-MB
215136_s_at	EXOSC8	-0.458	anova	628	u-shh-driven_mb: non-SHH-MB < SHH-MB
215119_at	MYO16	-0.458	anova	647	u-shh-driven_mb: non-SHH-MB < SHH-MB
203895_at	PLCB4	-0.458	anova	659	u-shh-driven_mb: non-SHH-MB < SHH-MB
206558_at	SIM2	-0.458	anova	669	u-shh-driven_mb: non-SHH-MB < SHH-MB
228570_at	BTBD11	-0.458	anova	670	u-shh-driven_mb: non-SHH-MB < SHH-MB
223327_x_at	GOLGA2P10	-0.458	anova	672	u-shh-driven_mb: non-SHH-MB < SHH-MB
213238_at	ATP10D	-0.458	anova	680	u-shh-driven_mb: non-SHH-MB < SHH-MB
212912_at	RPS6KA2	-0.457	anova	70.8	u-shh-driven_mb: non-SHH-MB < SHH-MB
235753_at	HOXA7	-0.457	anova	696	u-shh-driven_mb: non-SHH-MB < SHH-MB
211267_at	HESX1	-0.457	anova	698	u-shh-driven_mb: non-SHH-MB < SHH-MB
213044_at	ROCK1	-0.457	anova	701	u-shh-driven_mb: non-SHH-MB < SHH-MB
223013_at	TBL1XR1	-0.457	anova	728	u-shh-driven_mb: non-SHH-MB < SHH-MB
211924_s_at	PLAUR	-0.457	anova	744	u-shh-driven_mb: non-SHH-MB < SHH-MB
235634_at	PURG	-0.457	anova	744	u-shh-driven_mb: non-SHH-MB < SHH-MB
220198_s_at	EIF5A2	-0.457	anova	749	u-shh-driven_mb: non-SHH-MB < SHH-MB
204565_at	ACOT13	-0.457	anova	762	u-shh-driven_mb: non-SHH-MB < SHH-MB
238956_at	EFNA2	-0.457	anova	765	u-shh-driven_mb: non-SHH-MB < SHH-MB
36553_at	ASMTL	-0.456	anova	83.4	u-shh-driven_mb: non-SHH-MB < SHH-MB
204352_at	TRAF5	-0.456	anova	778	u-shh-driven_mb: non-SHH-MB < SHH-MB
204436_at	PLEKHO2	-0.456	anova	790	u-shh-driven_mb: non-SHH-MB < SHH-MB
223378_at	GLIS2	-0.456	anova	810	u-shh-driven_mb: non-SHH-MB < SHH-MB
227839_at	MBD5	-0.456	anova	817	u-shh-driven_mb: non-SHH-MB < SHH-MB
1555958_at	CRTAC1	-0.456	anova	819	u-shh-driven_mb: non-SHH-MB < SHH-MB
208697_s_at	EIF3E	-0.456	anova	833	u-shh-driven_mb: non-SHH-MB < SHH-MB
201939_at	PLK2	-0.456	anova	836	u-shh-driven_mb: non-SHH-MB < SHH-MB
213853_at	DNAJC24	-0.456	anova	861	u-shh-driven_mb: non-SHH-MB < SHH-MB
204198_s_at	RUNX3	-0.455	anova	97.2	u-shh-driven_mb: non-SHH-MB < SHH-MB
200762_at	DPYSL2	-0.455	anova	900	u-shh-driven_mb: non-SHH-MB < SHH-MB
209339_at	SIAH2	-0.455	anova	900	u-shh-driven_mb: non-SHH-MB < SHH-MB
228263_at	GRASP	-0.455	anova	914	u-shh-driven_mb: non-SHH-MB < SHH-MB
201600_at	PHB2	-0.455	anova	934	u-shh-driven_mb: non-SHH-MB < SHH-MB
218973_at	EFL1	-0.455	anova	937	u-shh-driven_mb: non-SHH-MB < SHH-MB
209239_at	NFKB1	-0.455	anova	952	u-shh-driven_mb: non-SHH-MB < SHH-MB
1553979_at	ZNF121	-0.455	anova	971	u-shh-driven_mb: non-SHH-MB < SHH-MB
228737_at	TOX2	-0.455	anova	971	u-shh-driven_mb: non-SHH-MB < SHH-MB
218713_at	ICE2	-0.454	anova	992	u-shh-driven_mb: non-SHH-MB < SHH-MB
223340_at	ATL1	-0.454	anova	992	u-shh-driven_mb: non-SHH-MB < SHH-MB
213844_at	HOXA5	-0.454	anova	1010	u-shh-driven_mb: non-SHH-MB < SHH-MB
219165_at	PDLIM2	-0.454	anova	1020	u-shh-driven_mb: non-SHH-MB < SHH-MB
212077_at	CALD1	-0.454	anova	1030	u-shh-driven_mb: non-SHH-MB < SHH-MB
229202_at	PCNX2	-0.454	anova	1030	u-shh-driven_mb: non-SHH-MB < SHH-MB
218263_s_at	ZBED5	-0.454	anova	1040	u-shh-driven_mb: non-SHH-MB < SHH-MB
201751_at	JOSD1	-0.454	anova	1060	u-shh-driven_mb: non-SHH-MB < SHH-MB
202447_at	DECR1	-0.454	anova	1060	u-shh-driven_mb: non-SHH-MB < SHH-MB
210745_at	ONECUT1	-0.454	anova	1070	u-shh-driven_mb: non-SHH-MB < SHH-MB
1562474_at	LOC101929147	-0.454	anova	1100	u-shh-driven_mb: non-SHH-MB < SHH-MB
227863_at	IFITM10	-0.454	anova	1100	u-shh-driven_mb: non-SHH-MB < SHH-MB
202887_s_at	DDIT4	-0.453	anova	116	u-shh-driven_mb: non-SHH-MB < SHH-MB
209891_at	SPC25	-0.453	anova	119	u-shh-driven_mb: non-SHH-MB < SHH-MB
220161_s_at	EPB41L4B	-0.453	anova	1130	u-shh-driven_mb: non-SHH-MB < SHH-MB
228044_at	SERP2	-0.453	anova	1170	u-shh-driven_mb: non-SHH-MB < SHH-MB
235299_at	SLC41A2	-0.453	anova	1230	u-shh-driven_mb: non-SHH-MB < SHH-MB
1554790_at	ZSCAN20	-0.453	anova	1240	u-shh-driven_mb: non-SHH-MB < SHH-MB
203706_s_at	FZD7	-0.452	anova	134	u-shh-driven_mb: non-SHH-MB < SHH-MB
219690_at	IGFLR1	-0.452	anova	1260	u-shh-driven_mb: non-SHH-MB < SHH-MB
235746_s_at	PLA2R1	-0.452	anova	1290	u-shh-driven_mb: non-SHH-MB < SHH-MB
217559_at	RPL10L	-0.452	anova	1300	u-shh-driven_mb: non-SHH-MB < SHH-MB
229581_at	ELFN1	-0.452	anova	1340	u-shh-driven_mb: non-SHH-MB < SHH-MB
206637_at	P2RY14	-0.452	anova	1350	u-shh-driven_mb: non-SHH-MB < SHH-MB
209129_at	TRIP6	-0.452	anova	1410	u-shh-driven_mb: non-SHH-MB < SHH-MB
238914_at	DCC	-0.452	anova	1410	u-shh-driven_mb: non-SHH-MB < SHH-MB
227662_at	SYNPO2	-0.451	anova	156	u-shh-driven_mb: non-SHH-MB < SHH-MB
242881_x_at	DUXAP10	-0.451	anova	1480	u-shh-driven_mb: non-SHH-MB < SHH-MB
225912_at	TP53INP1	-0.451	anova	1520	u-shh-driven_mb: non-SHH-MB < SHH-MB
203851_at	IGFBP6	-0.451	anova	1540	u-shh-driven_mb: non-SHH-MB < SHH-MB
208764_s_at	ATP5G2	-0.45	anova	169	u-shh-driven_mb: non-SHH-MB < SHH-MB
229116_at	CNKSR2	-0.45	anova	1620	u-shh-driven_mb: non-SHH-MB < SHH-MB
226818_at	MPEG1	-0.45	anova	1640	u-shh-driven_mb: non-SHH-MB < SHH-MB
206766_at	ITGA10	-0.45	anova	1670	u-shh-driven_mb: non-SHH-MB < SHH-MB
232124_at	FAM198A	-0.45	anova	1680	u-shh-driven_mb: non-SHH-MB < SHH-MB
218645_at	ZNF277	-0.45	anova	1740	u-shh-driven_mb: non-SHH-MB < SHH-MB
209210_s_at	FERMT2	-0.45	anova	1750	u-shh-driven_mb: non-SHH-MB < SHH-MB
212018_s_at	RSL1D1	-0.45	anova	1790	u-shh-driven_mb: non-SHH-MB < SHH-MB
200023_s_at	EIF3F	-0.449	anova	183	u-shh-driven_mb: non-SHH-MB < SHH-MB
200873_s_at	CCT8	-0.449	anova	1830	u-shh-driven_mb: non-SHH-MB < SHH-MB
213625_at	ZKSCAN4	-0.449	anova	1840	u-shh-driven_mb: non-SHH-MB < SHH-MB
227040_at	NHLRC3	-0.449	anova	1870	u-shh-driven_mb: non-SHH-MB < SHH-MB
219469_at	DYNC2H1	-0.449	anova	1880	u-shh-driven_mb: non-SHH-MB < SHH-MB
201804_x_at	TBCB	-0.449	anova	1890	u-shh-driven_mb: non-SHH-MB < SHH-MB
222662_at	PPP1R3B	-0.449	anova	1890	u-shh-driven_mb: non-SHH-MB < SHH-MB
225489_at	TMEM18	-0.449	anova	1960	u-shh-driven_mb: non-SHH-MB < SHH-MB
223467_at	RASD1	-0.448	anova	2130	u-shh-driven_mb: non-SHH-MB < SHH-MB
228806_at	RORC	-0.447	anova	2290	u-shh-driven_mb: non-SHH-MB < SHH-MB
225139_at	NFATC3	-0.447	anova	2300	u-shh-driven_mb: non-SHH-MB < SHH-MB
225606_at	BCL2L11	-0.447	anova	2390	u-shh-driven_mb: non-SHH-MB < SHH-MB
204105_s_at	NRCAM	-0.447	anova	2480	u-shh-driven_mb: non-SHH-MB < SHH-MB
204992_s_at	PFN2	-0.447	anova	2560	u-shh-driven_mb: non-SHH-MB < SHH-MB
213262_at	SACS	-0.447	anova	2560	u-shh-driven_mb: non-SHH-MB < SHH-MB
201770_at	SNRPA	-0.446	anova	2640	u-shh-driven_mb: non-SHH-MB < SHH-MB
240407_at	LOC100126784	-0.446	anova	2670	u-shh-driven_mb: non-SHH-MB < SHH-MB
222060_at	KRT8P12	-0.445	anova	3020	u-shh-driven_mb: non-SHH-MB < SHH-MB
202273_at	PDGFRB	-0.445	anova	3040	u-shh-driven_mb: non-SHH-MB < SHH-MB
1556627_at	DRP2	-0.445	anova	3060	u-shh-driven_mb: non-SHH-MB < SHH-MB
213325_at	NECTIN3	-0.444	anova	355	u-shh-driven_mb: non-SHH-MB < SHH-MB
206335_at	GALNS	-0.444	anova	3310	u-shh-driven_mb: non-SHH-MB < SHH-MB
204485_s_at	TOM1L1	-0.444	anova	3400	u-shh-driven_mb: non-SHH-MB < SHH-MB
201980_s_at	RSU1	-0.444	anova	3510	u-shh-driven_mb: non-SHH-MB < SHH-MB
230080_at	HOXA-AS2	-0.444	anova	3540	u-shh-driven_mb: non-SHH-MB < SHH-MB
225157_at	MLXIP	-0.444	anova	3580	u-shh-driven_mb: non-SHH-MB < SHH-MB
206289_at	HOXA4	-0.444	anova	3640	u-shh-driven_mb: non-SHH-MB < SHH-MB
209267_s_at	SLC39A8	-0.444	anova	3660	u-shh-driven_mb: non-SHH-MB < SHH-MB
210139_s_at	PMP22	-0.443	anova	3750	u-shh-driven_mb: non-SHH-MB < SHH-MB
201312_s_at	SH3BGRL	-0.443	anova	3780	u-shh-driven_mb: non-SHH-MB < SHH-MB
1562443_at	CLVS2	-0.443	anova	4040	u-shh-driven_mb: non-SHH-MB < SHH-MB
213119_at	SLC36A1	-0.443	anova	4050	u-shh-driven_mb: non-SHH-MB < SHH-MB
200782_at	ANXA5	-0.442	anova	419	u-shh-driven_mb: non-SHH-MB < SHH-MB
205854_at	TULP3	-0.442	anova	4310	u-shh-driven_mb: non-SHH-MB < SHH-MB
202696_at	OXSR1	-0.442	anova	4590	u-shh-driven_mb: non-SHH-MB < SHH-MB
213847_at	PRPH	-0.441	anova	4990	u-shh-driven_mb: non-SHH-MB < SHH-MB
226917_s_at	ANAPC4	-0.441	anova	5080	u-shh-driven_mb: non-SHH-MB < SHH-MB
200765_x_at	CTNNA1	-0.441	anova	5120	u-shh-driven_mb: non-SHH-MB < SHH-MB
209379_s_at	CCSER2	-0.441	anova	5130	u-shh-driven_mb: non-SHH-MB < SHH-MB
58308_at	TRIM62	-0.441	anova	5140	u-shh-driven_mb: non-SHH-MB < SHH-MB
218343_s_at	GTF3C3	-0.44	anova	5360	u-shh-driven_mb: non-SHH-MB < SHH-MB
203625_x_at	SKP2	-0.44	anova	5520	u-shh-driven_mb: non-SHH-MB < SHH-MB
228224_at	PRELP	-0.439	anova	637	u-shh-driven_mb: non-SHH-MB < SHH-MB
208113_x_at	PABPC3	-0.439	anova	6020	u-shh-driven_mb: non-SHH-MB < SHH-MB
238584_at	IQCA1	-0.439	anova	6070	u-shh-driven_mb: non-SHH-MB < SHH-MB
200632_s_at	NDRG1	-0.439	anova	6170	u-shh-driven_mb: non-SHH-MB < SHH-MB
213000_at	MORC3	-0.439	anova	6300	u-shh-driven_mb: non-SHH-MB < SHH-MB
201188_s_at	ITPR3	-0.439	anova	6520	u-shh-driven_mb: non-SHH-MB < SHH-MB
202105_at	IGBP1	-0.438	anova	6740	u-shh-driven_mb: non-SHH-MB < SHH-MB
226158_at	KLHL24	-0.438	anova	6750	u-shh-driven_mb: non-SHH-MB < SHH-MB
239738_at	DACH2	-0.438	anova	6760	u-shh-driven_mb: non-SHH-MB < SHH-MB
223307_at	CDCA3	-0.438	anova	7260	u-shh-driven_mb: non-SHH-MB < SHH-MB
220206_at	ZMYM1	-0.438	anova	7330	u-shh-driven_mb: non-SHH-MB < SHH-MB
229678_at	LINC01137	-0.437	anova	7510	u-shh-driven_mb: non-SHH-MB < SHH-MB
210711_at	LINC00260	-0.437	anova	7570	u-shh-driven_mb: non-SHH-MB < SHH-MB
213861_s_at	METTL21B	-0.437	anova	7740	u-shh-driven_mb: non-SHH-MB < SHH-MB
225594_at	CREBZF	-0.437	anova	8020	u-shh-driven_mb: non-SHH-MB < SHH-MB
1557636_a_at	C7orf57	-0.437	anova	8170	u-shh-driven_mb: non-SHH-MB < SHH-MB
218477_at	TMEM14A	-0.437	anova	8170	u-shh-driven_mb: non-SHH-MB < SHH-MB
218651_s_at	LARP6	-0.436	anova	8490	u-shh-driven_mb: non-SHH-MB < SHH-MB
201892_s_at	IMPDH2	-0.436	anova	8620	u-shh-driven_mb: non-SHH-MB < SHH-MB
228504_at	SCN7A	-0.436	anova	8940	u-shh-driven_mb: non-SHH-MB < SHH-MB
222982_x_at	SLC38A2	-0.435	anova	1040	u-shh-driven_mb: non-SHH-MB < SHH-MB
219025_at	CD248	-0.435	anova	1050	u-shh-driven_mb: non-SHH-MB < SHH-MB
209034_at	PNRC1	-0.435	anova	9420	u-shh-driven_mb: non-SHH-MB < SHH-MB
225365_at	ZDHHC20	-0.435	anova	9500	u-shh-driven_mb: non-SHH-MB < SHH-MB
1558881_at	LINC00924	-0.435	anova	9510	u-shh-driven_mb: non-SHH-MB < SHH-MB
221700_s_at	UBA52	-0.435	anova	9600	u-shh-driven_mb: non-SHH-MB < SHH-MB
224721_at	WDR75	-0.435	anova	9770	u-shh-driven_mb: non-SHH-MB < SHH-MB
225501_at	PHF6	-0.435	anova	9810	u-shh-driven_mb: non-SHH-MB < SHH-MB
236657_at	LOC100288911	-0.435	anova	10000	u-shh-driven_mb: non-SHH-MB < SHH-MB
205368_at	FAM131B	-0.435	anova	10100	u-shh-driven_mb: non-SHH-MB < SHH-MB
205296_at	RBL1	-0.435	anova	10200	u-shh-driven_mb: non-SHH-MB < SHH-MB
227399_at	VGLL3	-0.435	anova	10200	u-shh-driven_mb: non-SHH-MB < SHH-MB
210260_s_at	TNFAIP8	-0.434	anova	10500	u-shh-driven_mb: non-SHH-MB < SHH-MB
223603_at	RNF112	-0.434	anova	10600	u-shh-driven_mb: non-SHH-MB < SHH-MB
217954_s_at	PHF3	-0.434	anova	10800	u-shh-driven_mb: non-SHH-MB < SHH-MB
239579_at	EPHX4	-0.434	anova	10800	u-shh-driven_mb: non-SHH-MB < SHH-MB
238865_at	PABPC4L	-0.434	anova	10900	u-shh-driven_mb: non-SHH-MB < SHH-MB
209903_s_at	ATR	-0.434	anova	11400	u-shh-driven_mb: non-SHH-MB < SHH-MB
226408_at	TEAD2	-0.434	anova	11500	u-shh-driven_mb: non-SHH-MB < SHH-MB
1557657_a_at	LINC00642	-0.433	anova	11800	u-shh-driven_mb: non-SHH-MB < SHH-MB
209422_at	PHF20	-0.433	anova	11800	u-shh-driven_mb: non-SHH-MB < SHH-MB
215789_s_at	AJAP1	-0.433	anova	11800	u-shh-driven_mb: non-SHH-MB < SHH-MB
219038_at	MORC4	-0.433	anova	11800	u-shh-driven_mb: non-SHH-MB < SHH-MB
221322_at	NPVF	-0.433	anova	12100	u-shh-driven_mb: non-SHH-MB < SHH-MB
211939_x_at	BTF3	-0.433	anova	12200	u-shh-driven_mb: non-SHH-MB < SHH-MB
219389_at	SUSD4	-0.433	anova	12200	u-shh-driven_mb: non-SHH-MB < SHH-MB
217504_at	ABCA6	-0.433	anova	12600	u-shh-driven_mb: non-SHH-MB < SHH-MB
225421_at	PM20D2	-0.433	anova	12800	u-shh-driven_mb: non-SHH-MB < SHH-MB
227198_at	AFF3	-0.433	anova	12800	u-shh-driven_mb: non-SHH-MB < SHH-MB
228618_at	PEAR1	-0.433	anova	12900	u-shh-driven_mb: non-SHH-MB < SHH-MB
236771_at	RIPPLY2	-0.432	anova	13200	u-shh-driven_mb: non-SHH-MB < SHH-MB
205226_at	PDGFRL	-0.432	anova	13300	u-shh-driven_mb: non-SHH-MB < SHH-MB
204682_at	LTBP2	-0.432	anova	13400	u-shh-driven_mb: non-SHH-MB < SHH-MB
211971_s_at	LRPPRC	-0.432	anova	13500	u-shh-driven_mb: non-SHH-MB < SHH-MB
203544_s_at	STAM	-0.432	anova	14400	u-shh-driven_mb: non-SHH-MB < SHH-MB
211767_at	GINS4	-0.432	anova	14700	u-shh-driven_mb: non-SHH-MB < SHH-MB
223677_at	ATG10	-0.431	anova	14800	u-shh-driven_mb: non-SHH-MB < SHH-MB
1569256_a_at	FAM43B	-0.431	anova	15000	u-shh-driven_mb: non-SHH-MB < SHH-MB
205420_at	PEX7	-0.431	anova	15300	u-shh-driven_mb: non-SHH-MB < SHH-MB
223017_at	TXNDC12	-0.431	anova	15500	u-shh-driven_mb: non-SHH-MB < SHH-MB
202246_s_at	CDK4	-0.431	anova	16000	u-shh-driven_mb: non-SHH-MB < SHH-MB
229121_at	CMKLR1	-0.43	anova	17100	u-shh-driven_mb: non-SHH-MB < SHH-MB
212160_at	XPOT	-0.43	anova	17200	u-shh-driven_mb: non-SHH-MB < SHH-MB
200859_x_at	FLNA	-0.43	anova	17400	u-shh-driven_mb: non-SHH-MB < SHH-MB
206756_at	CHST7	-0.43	anova	17400	u-shh-driven_mb: non-SHH-MB < SHH-MB
219666_at	MS4A6A	-0.43	anova	17400	u-shh-driven_mb: non-SHH-MB < SHH-MB
230441_at	PLEKHG4B	-0.429	anova	1980	u-shh-driven_mb: non-SHH-MB < SHH-MB
224685_at	MLLT4	-0.429	anova	18700	u-shh-driven_mb: non-SHH-MB < SHH-MB
213249_at	FBXL7	-0.429	anova	18900	u-shh-driven_mb: non-SHH-MB < SHH-MB
201150_s_at	TIMP3	-0.429	anova	19400	u-shh-driven_mb: non-SHH-MB < SHH-MB
205141_at	ANG	-0.429	anova	19600	u-shh-driven_mb: non-SHH-MB < SHH-MB
217220_at	LOC100287387	-0.429	anova	19700	u-shh-driven_mb: non-SHH-MB < SHH-MB
231898_x_at	SOX2-OT	-0.428	anova	2140	u-shh-driven_mb: non-SHH-MB < SHH-MB
236465_at	RNF175	-0.428	anova	20600	u-shh-driven_mb: non-SHH-MB < SHH-MB
208249_s_at	TGDS	-0.428	anova	20700	u-shh-driven_mb: non-SHH-MB < SHH-MB
228411_at	PARD3B	-0.428	anova	21200	u-shh-driven_mb: non-SHH-MB < SHH-MB
215096_s_at	ESD	-0.428	anova	21300	u-shh-driven_mb: non-SHH-MB < SHH-MB
203435_s_at	MME	-0.428	anova	21400	u-shh-driven_mb: non-SHH-MB < SHH-MB
202633_at	TOPBP1	-0.428	anova	22600	u-shh-driven_mb: non-SHH-MB < SHH-MB
210721_s_at	PAK7	-0.428	anova	22900	u-shh-driven_mb: non-SHH-MB < SHH-MB
1557070_at	TFAP2A-AS1	-0.427	anova	247	u-shh-driven_mb: non-SHH-MB < SHH-MB
201279_s_at	DAB2	-0.427	anova	23400	u-shh-driven_mb: non-SHH-MB < SHH-MB
219523_s_at	TENM3	-0.427	anova	24100	u-shh-driven_mb: non-SHH-MB < SHH-MB
203140_at	BCL6	-0.427	anova	24200	u-shh-driven_mb: non-SHH-MB < SHH-MB
202313_at	PPP2R2A	-0.427	anova	24300	u-shh-driven_mb: non-SHH-MB < SHH-MB
228568_at	MYZAP	-0.427	anova	24400	u-shh-driven_mb: non-SHH-MB < SHH-MB
223749_at	C1QTNF2	-0.427	anova	24700	u-shh-driven_mb: non-SHH-MB < SHH-MB
219441_s_at	LRRK1	-0.427	anova	25000	u-shh-driven_mb: non-SHH-MB < SHH-MB
212530_at	NEK7	-0.426	anova	2610	u-shh-driven_mb: non-SHH-MB < SHH-MB
212843_at	NCAM1	-0.426	anova	2620	u-shh-driven_mb: non-SHH-MB < SHH-MB
202606_s_at	TLK1	-0.426	anova	25900	u-shh-driven_mb: non-SHH-MB < SHH-MB
223001_at	OSTC	-0.426	anova	25900	u-shh-driven_mb: non-SHH-MB < SHH-MB
227760_at	IGFBPL1	-0.426	anova	27600	u-shh-driven_mb: non-SHH-MB < SHH-MB
213308_at	SHANK2	-0.425	anova	29200	u-shh-driven_mb: non-SHH-MB < SHH-MB
223315_at	NTN4	-0.425	anova	29300	u-shh-driven_mb: non-SHH-MB < SHH-MB
201314_at	STK25	-0.425	anova	29700	u-shh-driven_mb: non-SHH-MB < SHH-MB
232332_at	KIAA1210	-0.425	anova	30500	u-shh-driven_mb: non-SHH-MB < SHH-MB
224764_at	ARHGAP21	-0.425	anova	31500	u-shh-driven_mb: non-SHH-MB < SHH-MB
204256_at	ELOVL6	-0.424	anova	339	u-shh-driven_mb: non-SHH-MB < SHH-MB
239647_at	CHST13	-0.424	anova	350	u-shh-driven_mb: non-SHH-MB < SHH-MB
244552_at	ZNF788	-0.424	anova	32100	u-shh-driven_mb: non-SHH-MB < SHH-MB
221558_s_at	LEF1	-0.424	anova	32700	u-shh-driven_mb: non-SHH-MB < SHH-MB
225582_at	ITPRIP	-0.424	anova	32800	u-shh-driven_mb: non-SHH-MB < SHH-MB
219529_at	CLIC3	-0.424	anova	32900	u-shh-driven_mb: non-SHH-MB < SHH-MB
209253_at	SORBS3	-0.424	anova	33100	u-shh-driven_mb: non-SHH-MB < SHH-MB
209472_at	CCBL2	-0.424	anova	33400	u-shh-driven_mb: non-SHH-MB < SHH-MB
217797_at	UFC1	-0.424	anova	33400	u-shh-driven_mb: non-SHH-MB < SHH-MB
232038_at	TBC1D32	-0.424	anova	34300	u-shh-driven_mb: non-SHH-MB < SHH-MB
212625_at	STX10	-0.424	anova	34900	u-shh-driven_mb: non-SHH-MB < SHH-MB
223329_x_at	SUGT1	-0.424	anova	35000	u-shh-driven_mb: non-SHH-MB < SHH-MB
234294_x_at	GATAD2A	-0.423	anova	36400	u-shh-driven_mb: non-SHH-MB < SHH-MB
219686_at	STK32B	-0.423	anova	36800	u-shh-driven_mb: non-SHH-MB < SHH-MB
212651_at	RHOBTB1	-0.423	anova	36900	u-shh-driven_mb: non-SHH-MB < SHH-MB
227998_at	S100A16	-0.423	anova	37000	u-shh-driven_mb: non-SHH-MB < SHH-MB
217747_s_at	RPS9	-0.423	anova	37100	u-shh-driven_mb: non-SHH-MB < SHH-MB
226435_at	PAPLN	-0.423	anova	37800	u-shh-driven_mb: non-SHH-MB < SHH-MB
225355_at	NEURL1B	-0.423	anova	38000	u-shh-driven_mb: non-SHH-MB < SHH-MB
225367_at	PGM2	-0.423	anova	38300	u-shh-driven_mb: non-SHH-MB < SHH-MB
219032_x_at	OPN3	-0.423	anova	38500	u-shh-driven_mb: non-SHH-MB < SHH-MB
211222_s_at	HAP1	-0.422	anova	39900	u-shh-driven_mb: non-SHH-MB < SHH-MB
211726_s_at	FMO2	-0.422	anova	39900	u-shh-driven_mb: non-SHH-MB < SHH-MB
201139_s_at	SSB	-0.422	anova	40000	u-shh-driven_mb: non-SHH-MB < SHH-MB
227840_at	C2orf76	-0.422	anova	40700	u-shh-driven_mb: non-SHH-MB < SHH-MB
1559336_at	LOC101928505	-0.422	anova	40800	u-shh-driven_mb: non-SHH-MB < SHH-MB
201656_at	ITGA6	-0.422	anova	41500	u-shh-driven_mb: non-SHH-MB < SHH-MB
221475_s_at	RPL15	-0.422	anova	41900	u-shh-driven_mb: non-SHH-MB < SHH-MB
200652_at	SSR2	-0.422	anova	42700	u-shh-driven_mb: non-SHH-MB < SHH-MB
209883_at	COLGALT2	-0.421	anova	4480	u-shh-driven_mb: non-SHH-MB < SHH-MB
204492_at	ARHGAP11A	-0.421	anova	44800	u-shh-driven_mb: non-SHH-MB < SHH-MB
227418_at	MSANTD4	-0.421	anova	45200	u-shh-driven_mb: non-SHH-MB < SHH-MB
208855_s_at	STK24	-0.421	anova	45400	u-shh-driven_mb: non-SHH-MB < SHH-MB
211938_at	EIF4B	-0.421	anova	45600	u-shh-driven_mb: non-SHH-MB < SHH-MB
228033_at	E2F7	-0.421	anova	46200	u-shh-driven_mb: non-SHH-MB < SHH-MB
244050_at	HACD4	-0.421	anova	46300	u-shh-driven_mb: non-SHH-MB < SHH-MB
205247_at	NOTCH4	-0.421	anova	46900	u-shh-driven_mb: non-SHH-MB < SHH-MB
219220_x_at	MRPS22	-0.421	anova	48100	u-shh-driven_mb: non-SHH-MB < SHH-MB
218809_at	PANK2	-0.42	anova	5330	u-shh-driven_mb: non-SHH-MB < SHH-MB
206299_at	FAM155B	-0.42	anova	5480	u-shh-driven_mb: non-SHH-MB < SHH-MB
204471_at	GAP43	-0.42	anova	50300	u-shh-driven_mb: non-SHH-MB < SHH-MB
225645_at	EHF	-0.42	anova	51900	u-shh-driven_mb: non-SHH-MB < SHH-MB
1556911_at	ALMS1-IT1	-0.42	anova	53000	u-shh-driven_mb: non-SHH-MB < SHH-MB
211954_s_at	IPO5	-0.42	anova	53600	u-shh-driven_mb: non-SHH-MB < SHH-MB
209435_s_at	ARHGEF2	-0.419	anova	5700	u-shh-driven_mb: non-SHH-MB < SHH-MB
212350_at	TBC1D1	-0.419	anova	55700	u-shh-driven_mb: non-SHH-MB < SHH-MB
222805_at	MANEA	-0.419	anova	57300	u-shh-driven_mb: non-SHH-MB < SHH-MB
227420_at	TNFAIP8L1	-0.419	anova	57300	u-shh-driven_mb: non-SHH-MB < SHH-MB
229778_at	SPX	-0.419	anova	57600	u-shh-driven_mb: non-SHH-MB < SHH-MB
202478_at	TRIB2	-0.419	anova	57900	u-shh-driven_mb: non-SHH-MB < SHH-MB
218653_at	SLC25A15	-0.419	anova	57900	u-shh-driven_mb: non-SHH-MB < SHH-MB
233249_at	LOC100507073	-0.419	anova	59000	u-shh-driven_mb: non-SHH-MB < SHH-MB
201563_at	SORD	-0.419	anova	59500	u-shh-driven_mb: non-SHH-MB < SHH-MB
225399_at	TSEN15	-0.419	anova	60500	u-shh-driven_mb: non-SHH-MB < SHH-MB
237187_at	HRK	-0.419	anova	60800	u-shh-driven_mb: non-SHH-MB < SHH-MB
225745_at	LRP6	-0.418	anova	6310	u-shh-driven_mb: non-SHH-MB < SHH-MB
229234_at	ZC3H12B	-0.418	anova	62300	u-shh-driven_mb: non-SHH-MB < SHH-MB
218702_at	SARS2	-0.418	anova	64700	u-shh-driven_mb: non-SHH-MB < SHH-MB
202853_s_at	RYK	-0.418	anova	66600	u-shh-driven_mb: non-SHH-MB < SHH-MB
226759_at	IKZF4	-0.417	anova	69300	u-shh-driven_mb: non-SHH-MB < SHH-MB
219216_at	ETAA1	-0.417	anova	71600	u-shh-driven_mb: non-SHH-MB < SHH-MB
240549_at	NRSN2-AS1	-0.417	anova	72700	u-shh-driven_mb: non-SHH-MB < SHH-MB
205677_s_at	DLEU1	-0.417	anova	73300	u-shh-driven_mb: non-SHH-MB < SHH-MB
216840_s_at	LAMA2	-0.417	anova	75800	u-shh-driven_mb: non-SHH-MB < SHH-MB
218749_s_at	SLC8B1	-0.417	anova	76200	u-shh-driven_mb: non-SHH-MB < SHH-MB
207028_at	MYCNOS	-0.416	anova	76300	u-shh-driven_mb: non-SHH-MB < SHH-MB
226492_at	SEMA6D	-0.416	anova	76600	u-shh-driven_mb: non-SHH-MB < SHH-MB
230419_at	SOX9-AS1	-0.416	anova	76600	u-shh-driven_mb: non-SHH-MB < SHH-MB
230698_at	CALN1	-0.416	anova	78100	u-shh-driven_mb: non-SHH-MB < SHH-MB
229980_s_at	SNX5	-0.416	anova	78300	u-shh-driven_mb: non-SHH-MB < SHH-MB
206072_at	UCN	-0.416	anova	78700	u-shh-driven_mb: non-SHH-MB < SHH-MB
201263_at	TARS	-0.416	anova	80300	u-shh-driven_mb: non-SHH-MB < SHH-MB
230458_at	SLC45A1	-0.416	anova	80500	u-shh-driven_mb: non-SHH-MB < SHH-MB
232794_at	LOC153682	-0.416	anova	83200	u-shh-driven_mb: non-SHH-MB < SHH-MB
223168_at	RHOU	-0.416	anova	84400	u-shh-driven_mb: non-SHH-MB < SHH-MB
238485_at	IQCH-AS1	-0.415	anova	9380	u-shh-driven_mb: non-SHH-MB < SHH-MB
205691_at	SYNGR3	-0.415	anova	84900	u-shh-driven_mb: non-SHH-MB < SHH-MB
237116_at	LOC646903	-0.415	anova	85000	u-shh-driven_mb: non-SHH-MB < SHH-MB
204034_at	ETHE1	-0.415	anova	85000	u-shh-driven_mb: non-SHH-MB < SHH-MB
236594_at	LLGL1	-0.415	anova	85100	u-shh-driven_mb: non-SHH-MB < SHH-MB
236112_at	LINC01096	-0.415	anova	86000	u-shh-driven_mb: non-SHH-MB < SHH-MB
211783_s_at	MTA1	-0.415	anova	87200	u-shh-driven_mb: non-SHH-MB < SHH-MB
214724_at	DIXDC1	-0.415	anova	88700	u-shh-driven_mb: non-SHH-MB < SHH-MB
223794_at	ARMC4	-0.415	anova	90000	u-shh-driven_mb: non-SHH-MB < SHH-MB
213800_at	CFH	-0.415	anova	93000	u-shh-driven_mb: non-SHH-MB < SHH-MB
217877_s_at	GPBP1L1	-0.415	anova	93000	u-shh-driven_mb: non-SHH-MB < SHH-MB
226633_at	RAB8B	-0.415	anova	93000	u-shh-driven_mb: non-SHH-MB < SHH-MB
215499_at	MAP2K3	-0.415	anova	93700	u-shh-driven_mb: non-SHH-MB < SHH-MB
230121_at	SERTAD4-AS1	-0.414	anova	10000	u-shh-driven_mb: non-SHH-MB < SHH-MB
208606_s_at	WNT4	-0.414	anova	94700	u-shh-driven_mb: non-SHH-MB < SHH-MB
217955_at	BCL2L13	-0.414	anova	96000	u-shh-driven_mb: non-SHH-MB < SHH-MB
230075_at	RAB39B	-0.414	anova	99600	u-shh-driven_mb: non-SHH-MB < SHH-MB
202436_s_at	CYP1B1	-0.414	anova	100000	u-shh-driven_mb: non-SHH-MB < SHH-MB
219590_x_at	DPH5	-0.414	anova	101000	u-shh-driven_mb: non-SHH-MB < SHH-MB
228049_x_at	SNHG19	-0.413	anova	106000	u-shh-driven_mb: non-SHH-MB < SHH-MB
221019_s_at	COLEC12	-0.413	anova	107000	u-shh-driven_mb: non-SHH-MB < SHH-MB
202003_s_at	ACAA2	-0.413	anova	109000	u-shh-driven_mb: non-SHH-MB < SHH-MB
219109_at	SPAG16	-0.413	anova	113000	u-shh-driven_mb: non-SHH-MB < SHH-MB
205265_s_at	SPEG	-0.413	anova	114000	u-shh-driven_mb: non-SHH-MB < SHH-MB
201069_at	MMP2	-0.413	anova	115000	u-shh-driven_mb: non-SHH-MB < SHH-MB
223358_s_at	PDE7A	-0.413	anova	116000	u-shh-driven_mb: non-SHH-MB < SHH-MB
1555832_s_at	KLF6	-0.412	anova	12700	u-shh-driven_mb: non-SHH-MB < SHH-MB
211974_x_at	RBPJ	-0.412	anova	12700	u-shh-driven_mb: non-SHH-MB < SHH-MB
203278_s_at	PHF21A	-0.412	anova	117000	u-shh-driven_mb: non-SHH-MB < SHH-MB
216264_s_at	LAMB2	-0.412	anova	122000	u-shh-driven_mb: non-SHH-MB < SHH-MB
218670_at	PUS1	-0.412	anova	123000	u-shh-driven_mb: non-SHH-MB < SHH-MB
225563_at	PAN3	-0.412	anova	124000	u-shh-driven_mb: non-SHH-MB < SHH-MB
218495_at	UXT	-0.412	anova	127000	u-shh-driven_mb: non-SHH-MB < SHH-MB
218491_s_at	THYN1	-0.412	anova	130000	u-shh-driven_mb: non-SHH-MB < SHH-MB
218059_at	ZNF706	-0.411	anova	130000	u-shh-driven_mb: non-SHH-MB < SHH-MB
1563646_a_at	TMEM67	-0.411	anova	134000	u-shh-driven_mb: non-SHH-MB < SHH-MB
212670_at	ELN	-0.411	anova	137000	u-shh-driven_mb: non-SHH-MB < SHH-MB
225029_at	LINC01420	-0.411	anova	137000	u-shh-driven_mb: non-SHH-MB < SHH-MB
224714_at	NIFK	-0.41	anova	15400	u-shh-driven_mb: non-SHH-MB < SHH-MB
202211_at	ARFGAP3	-0.41	anova	146000	u-shh-driven_mb: non-SHH-MB < SHH-MB
218050_at	UFM1	-0.41	anova	149000	u-shh-driven_mb: non-SHH-MB < SHH-MB
218823_s_at	KCTD9	-0.41	anova	153000	u-shh-driven_mb: non-SHH-MB < SHH-MB
201664_at	SMC4	-0.41	anova	157000	u-shh-driven_mb: non-SHH-MB < SHH-MB
217868_s_at	METTL9	-0.41	anova	160000	u-shh-driven_mb: non-SHH-MB < SHH-MB
203316_s_at	SNRPE	-0.409	anova	17500	u-shh-driven_mb: non-SHH-MB < SHH-MB
219641_at	DET1	-0.409	anova	161000	u-shh-driven_mb: non-SHH-MB < SHH-MB
226050_at	TMCO3	-0.409	anova	164000	u-shh-driven_mb: non-SHH-MB < SHH-MB
203187_at	DOCK1	-0.409	anova	168000	u-shh-driven_mb: non-SHH-MB < SHH-MB
223268_at	C11orf54	-0.409	anova	169000	u-shh-driven_mb: non-SHH-MB < SHH-MB
225270_at	NEO1	-0.409	anova	170000	u-shh-driven_mb: non-SHH-MB < SHH-MB
1561394_s_at	KIAA1755	-0.409	anova	173000	u-shh-driven_mb: non-SHH-MB < SHH-MB
219140_s_at	RBP4	-0.409	anova	175000	u-shh-driven_mb: non-SHH-MB < SHH-MB
202484_s_at	MBD2	-0.409	anova	176000	u-shh-driven_mb: non-SHH-MB < SHH-MB
229497_at	ANKDD1A	-0.409	anova	177000	u-shh-driven_mb: non-SHH-MB < SHH-MB
232492_at	BVES-AS1	-0.409	anova	177000	u-shh-driven_mb: non-SHH-MB < SHH-MB
202883_s_at	PPP2R1B	-0.408	anova	181000	u-shh-driven_mb: non-SHH-MB < SHH-MB
216191_s_at	TRDV3	-0.408	anova	185000	u-shh-driven_mb: non-SHH-MB < SHH-MB
200807_s_at	HSPD1	-0.408	anova	189000	u-shh-driven_mb: non-SHH-MB < SHH-MB
213609_s_at	SEZ6L	-0.408	anova	189000	u-shh-driven_mb: non-SHH-MB < SHH-MB
231865_at	NCKAP5L	-0.408	anova	190000	u-shh-driven_mb: non-SHH-MB < SHH-MB
220731_s_at	NECAP2	-0.408	anova	192000	u-shh-driven_mb: non-SHH-MB < SHH-MB
222529_at	SLC25A37	-0.407	anova	21300	u-shh-driven_mb: non-SHH-MB < SHH-MB
235079_at	ZNF704	-0.407	anova	200000	u-shh-driven_mb: non-SHH-MB < SHH-MB
1558942_at	ZNF765	-0.407	anova	201000	u-shh-driven_mb: non-SHH-MB < SHH-MB
238015_at	C4orf46	-0.407	anova	202000	u-shh-driven_mb: non-SHH-MB < SHH-MB
232327_at	THSD7B	-0.407	anova	204000	u-shh-driven_mb: non-SHH-MB < SHH-MB
200675_at	CD81	-0.407	anova	207000	u-shh-driven_mb: non-SHH-MB < SHH-MB
220127_s_at	FBXL12	-0.407	anova	214000	u-shh-driven_mb: non-SHH-MB < SHH-MB
205802_at	TRPC1	-0.407	anova	218000	u-shh-driven_mb: non-SHH-MB < SHH-MB
211178_s_at	PSTPIP1	-0.406	anova	22600	u-shh-driven_mb: non-SHH-MB < SHH-MB
209090_s_at	SH3GLB1	-0.406	anova	224000	u-shh-driven_mb: non-SHH-MB < SHH-MB
209171_at	ITPA	-0.406	anova	227000	u-shh-driven_mb: non-SHH-MB < SHH-MB
227877_at	ANXA2R	-0.406	anova	228000	u-shh-driven_mb: non-SHH-MB < SHH-MB
223343_at	MS4A7	-0.406	anova	231000	u-shh-driven_mb: non-SHH-MB < SHH-MB
212747_at	ANKS1A	-0.406	anova	237000	u-shh-driven_mb: non-SHH-MB < SHH-MB
206023_at	NMU	-0.406	anova	238000	u-shh-driven_mb: non-SHH-MB < SHH-MB
228159_at	WDFY2	-0.405	anova	2540	u-shh-driven_mb: non-SHH-MB < SHH-MB
210740_s_at	ITPK1	-0.405	anova	246000	u-shh-driven_mb: non-SHH-MB < SHH-MB
201482_at	QSOX1	-0.405	anova	253000	u-shh-driven_mb: non-SHH-MB < SHH-MB
221002_s_at	TSPAN14	-0.405	anova	253000	u-shh-driven_mb: non-SHH-MB < SHH-MB
209130_at	SNAP23	-0.405	anova	254000	u-shh-driven_mb: non-SHH-MB < SHH-MB
210145_at	PLA2G4A	-0.405	anova	254000	u-shh-driven_mb: non-SHH-MB < SHH-MB
235301_at	KIAA1324L	-0.405	anova	259000	u-shh-driven_mb: non-SHH-MB < SHH-MB
226066_at	MITF	-0.405	anova	261000	u-shh-driven_mb: non-SHH-MB < SHH-MB
218162_at	OLFML3	-0.405	anova	266000	u-shh-driven_mb: non-SHH-MB < SHH-MB
227017_at	ERICH1	-0.405	anova	266000	u-shh-driven_mb: non-SHH-MB < SHH-MB
201743_at	CD14	-0.404	anova	276000	u-shh-driven_mb: non-SHH-MB < SHH-MB
243362_s_at	LEF1-AS1	-0.404	anova	277000	u-shh-driven_mb: non-SHH-MB < SHH-MB
218145_at	TRIB3	-0.404	anova	281000	u-shh-driven_mb: non-SHH-MB < SHH-MB
218611_at	IER5	-0.404	anova	281000	u-shh-driven_mb: non-SHH-MB < SHH-MB
218871_x_at	CSGALNACT2	-0.404	anova	284000	u-shh-driven_mb: non-SHH-MB < SHH-MB
206309_at	LECT1	-0.404	anova	288000	u-shh-driven_mb: non-SHH-MB < SHH-MB
223157_at	NOA1	-0.404	anova	291000	u-shh-driven_mb: non-SHH-MB < SHH-MB
227139_s_at	HPS3	-0.404	anova	292000	u-shh-driven_mb: non-SHH-MB < SHH-MB
225898_at	WDR54	-0.404	anova	295000	u-shh-driven_mb: non-SHH-MB < SHH-MB
202754_at	R3HDM1	-0.403	anova	306000	u-shh-driven_mb: non-SHH-MB < SHH-MB
211779_x_at	AP2A2	-0.403	anova	309000	u-shh-driven_mb: non-SHH-MB < SHH-MB
214722_at	NOTCH2NL	-0.403	anova	317000	u-shh-driven_mb: non-SHH-MB < SHH-MB
205337_at	DCT	-0.403	anova	318000	u-shh-driven_mb: non-SHH-MB < SHH-MB
214240_at	GAL	-0.403	anova	319000	u-shh-driven_mb: non-SHH-MB < SHH-MB
231018_at	PALM3	-0.403	anova	320000	u-shh-driven_mb: non-SHH-MB < SHH-MB
203744_at	HMGB3	-0.403	anova	321000	u-shh-driven_mb: non-SHH-MB < SHH-MB
203686_at	MPG	-0.403	anova	328000	u-shh-driven_mb: non-SHH-MB < SHH-MB
226758_at	LUC7L2	-0.402	anova	332000	u-shh-driven_mb: non-SHH-MB < SHH-MB
200091_s_at	RPS25	-0.402	anova	338000	u-shh-driven_mb: non-SHH-MB < SHH-MB
218997_at	POLR1E	-0.402	anova	360000	u-shh-driven_mb: non-SHH-MB < SHH-MB
215982_s_at	DXO	-0.402	anova	362000	u-shh-driven_mb: non-SHH-MB < SHH-MB
205133_s_at	HSPE1	-0.402	anova	363000	u-shh-driven_mb: non-SHH-MB < SHH-MB
202766_s_at	FBN1	-0.402	anova	364000	u-shh-driven_mb: non-SHH-MB < SHH-MB
214853_s_at	SHC1	-0.401	anova	366000	u-shh-driven_mb: non-SHH-MB < SHH-MB
211370_s_at	MAP2K5	-0.401	anova	373000	u-shh-driven_mb: non-SHH-MB < SHH-MB
228900_at	SPECC1	-0.401	anova	378000	u-shh-driven_mb: non-SHH-MB < SHH-MB
209685_s_at	PRKCB	-0.401	anova	384000	u-shh-driven_mb: non-SHH-MB < SHH-MB
200645_at	GABARAP	-0.401	anova	385000	u-shh-driven_mb: non-SHH-MB < SHH-MB
200009_at	GDI2	-0.4	anova	41200	u-shh-driven_mb: non-SHH-MB < SHH-MB
229295_at	IL17RA	-0.4	anova	41700	u-shh-driven_mb: non-SHH-MB < SHH-MB
205081_at	CRIP1	-0.4	anova	408000	u-shh-driven_mb: non-SHH-MB < SHH-MB
203211_s_at	MTMR2	-0.4	anova	410000	u-shh-driven_mb: non-SHH-MB < SHH-MB
203323_at	CAV2	-0.4	anova	417000	u-shh-driven_mb: non-SHH-MB < SHH-MB
201209_at	HDAC1	-0.4	anova	420000	u-shh-driven_mb: non-SHH-MB < SHH-MB
201375_s_at	PPP2CB	-0.4	anova	424000	u-shh-driven_mb: non-SHH-MB < SHH-MB
221188_s_at	CIDEB	-0.4	anova	425000	u-shh-driven_mb: non-SHH-MB < SHH-MB
201744_s_at	LUM	-0.4	anova	428000	u-shh-driven_mb: non-SHH-MB < SHH-MB
222623_s_at	ZNF639	-0.4	anova	428000	u-shh-driven_mb: non-SHH-MB < SHH-MB
218217_at	SCPEP1	-0.4	anova	431000	u-shh-driven_mb: non-SHH-MB < SHH-MB
229233_at	NRG3	-0.4	anova	440000	u-shh-driven_mb: non-SHH-MB < SHH-MB
200609_s_at	WDR1	-0.399	anova	449000	u-shh-driven_mb: non-SHH-MB < SHH-MB
203688_at	PKD2	-0.399	anova	455000	u-shh-driven_mb: non-SHH-MB < SHH-MB
200877_at	CCT4	-0.399	anova	458000	u-shh-driven_mb: non-SHH-MB < SHH-MB
204215_at	TMEM243	-0.399	anova	458000	u-shh-driven_mb: non-SHH-MB < SHH-MB
221292_at	PTCH2	-0.399	anova	461000	u-shh-driven_mb: non-SHH-MB < SHH-MB
228503_at	RPS6KA6	-0.399	anova	464000	u-shh-driven_mb: non-SHH-MB < SHH-MB
204690_at	STX8	-0.399	anova	471000	u-shh-driven_mb: non-SHH-MB < SHH-MB
208614_s_at	FLNB	-0.399	anova	472000	u-shh-driven_mb: non-SHH-MB < SHH-MB
240713_s_at	LINC00403	-0.399	anova	479000	u-shh-driven_mb: non-SHH-MB < SHH-MB
201587_s_at	IRAK1	-0.399	anova	482000	u-shh-driven_mb: non-SHH-MB < SHH-MB
208890_s_at	PLXNB2	-0.399	anova	486000	u-shh-driven_mb: non-SHH-MB < SHH-MB
228150_at	SEC16B	-0.399	anova	489000	u-shh-driven_mb: non-SHH-MB < SHH-MB
203717_at	DPP4	-0.399	anova	492000	u-shh-driven_mb: non-SHH-MB < SHH-MB
212507_at	TMEM131	-0.398	anova	51200	u-shh-driven_mb: non-SHH-MB < SHH-MB
212423_at	ZCCHC24	-0.398	anova	52100	u-shh-driven_mb: non-SHH-MB < SHH-MB
209348_s_at	MAF	-0.398	anova	531000	u-shh-driven_mb: non-SHH-MB < SHH-MB
202026_at	SDHD	-0.398	anova	543000	u-shh-driven_mb: non-SHH-MB < SHH-MB
227955_s_at	EFNA5	-0.398	anova	543000	u-shh-driven_mb: non-SHH-MB < SHH-MB
209605_at	TST	-0.397	anova	57000	u-shh-driven_mb: non-SHH-MB < SHH-MB
204017_at	KDELR3	-0.397	anova	557000	u-shh-driven_mb: non-SHH-MB < SHH-MB
212823_s_at	PLEKHG3	-0.397	anova	564000	u-shh-driven_mb: non-SHH-MB < SHH-MB
1557411_s_at	SLC25A43	-0.397	anova	565000	u-shh-driven_mb: non-SHH-MB < SHH-MB
203623_at	PLXNA3	-0.397	anova	574000	u-shh-driven_mb: non-SHH-MB < SHH-MB
207653_at	FOXD2	-0.397	anova	578000	u-shh-driven_mb: non-SHH-MB < SHH-MB
244364_at	MYO3A	-0.397	anova	579000	u-shh-driven_mb: non-SHH-MB < SHH-MB
201528_at	RPA1	-0.396	anova	609000	u-shh-driven_mb: non-SHH-MB < SHH-MB
218699_at	RAB29	-0.396	anova	612000	u-shh-driven_mb: non-SHH-MB < SHH-MB
217520_x_at	PDCD6IPP2	-0.396	anova	622000	u-shh-driven_mb: non-SHH-MB < SHH-MB
213578_at	BMPR1A	-0.396	anova	623000	u-shh-driven_mb: non-SHH-MB < SHH-MB
225001_at	RAB3D	-0.396	anova	626000	u-shh-driven_mb: non-SHH-MB < SHH-MB
218885_s_at	GALNT12	-0.396	anova	645000	u-shh-driven_mb: non-SHH-MB < SHH-MB
220559_at	EN1	-0.396	anova	645000	u-shh-driven_mb: non-SHH-MB < SHH-MB
222582_at	PRKAG2	-0.396	anova	654000	u-shh-driven_mb: non-SHH-MB < SHH-MB
204800_s_at	DHRS12	-0.396	anova	657000	u-shh-driven_mb: non-SHH-MB < SHH-MB
204285_s_at	PMAIP1	-0.396	anova	666000	u-shh-driven_mb: non-SHH-MB < SHH-MB
227796_at	ZFP62	-0.396	anova	667000	u-shh-driven_mb: non-SHH-MB < SHH-MB
223714_at	ZNF256	-0.395	anova	671000	u-shh-driven_mb: non-SHH-MB < SHH-MB
213134_x_at	BTG3	-0.395	anova	684000	u-shh-driven_mb: non-SHH-MB < SHH-MB
223349_s_at	BOK	-0.395	anova	704000	u-shh-driven_mb: non-SHH-MB < SHH-MB
227850_x_at	CDC42EP5	-0.395	anova	707000	u-shh-driven_mb: non-SHH-MB < SHH-MB
230551_at	KSR2	-0.395	anova	725000	u-shh-driven_mb: non-SHH-MB < SHH-MB
208089_s_at	TDRD3	-0.395	anova	735000	u-shh-driven_mb: non-SHH-MB < SHH-MB
233772_at	POU6F2-AS2	-0.394	anova	7430	u-shh-driven_mb: non-SHH-MB < SHH-MB
201650_at	KRT19	-0.394	anova	77800	u-shh-driven_mb: non-SHH-MB < SHH-MB
219410_at	TMEM45A	-0.394	anova	747000	u-shh-driven_mb: non-SHH-MB < SHH-MB
226349_at	C12orf45	-0.394	anova	761000	u-shh-driven_mb: non-SHH-MB < SHH-MB
236150_at	HYKK	-0.394	anova	772000	u-shh-driven_mb: non-SHH-MB < SHH-MB
223422_s_at	ARHGAP24	-0.394	anova	778000	u-shh-driven_mb: non-SHH-MB < SHH-MB
202364_at	MXI1	-0.394	anova	790000	u-shh-driven_mb: non-SHH-MB < SHH-MB
228099_at	ZNF550	-0.394	anova	801000	u-shh-driven_mb: non-SHH-MB < SHH-MB
235949_at	TTC26	-0.394	anova	802000	u-shh-driven_mb: non-SHH-MB < SHH-MB
64440_at	IL17RC	-0.394	anova	804000	u-shh-driven_mb: non-SHH-MB < SHH-MB
219040_at	CORO7	-0.393	anova	86500	u-shh-driven_mb: non-SHH-MB < SHH-MB
205518_s_at	CMAHP	-0.393	anova	816000	u-shh-driven_mb: non-SHH-MB < SHH-MB
235384_at	NUDT19	-0.393	anova	820000	u-shh-driven_mb: non-SHH-MB < SHH-MB
230643_at	WNT9A	-0.393	anova	823000	u-shh-driven_mb: non-SHH-MB < SHH-MB
212364_at	MYO1B	-0.393	anova	833000	u-shh-driven_mb: non-SHH-MB < SHH-MB
237737_at	ANKRD20A12P	-0.393	anova	870000	u-shh-driven_mb: non-SHH-MB < SHH-MB
211596_s_at	LRIG1	-0.393	anova	891000	u-shh-driven_mb: non-SHH-MB < SHH-MB
220155_s_at	BRD9	-0.393	anova	891000	u-shh-driven_mb: non-SHH-MB < SHH-MB
201349_at	SLC9A3R1	-0.392	anova	93500	u-shh-driven_mb: non-SHH-MB < SHH-MB
200668_s_at	UBE2D3	-0.392	anova	97900	u-shh-driven_mb: non-SHH-MB < SHH-MB
208321_s_at	CABP1	-0.392	anova	922000	u-shh-driven_mb: non-SHH-MB < SHH-MB
1570039_at	TMSB15B	-0.392	anova	923000	u-shh-driven_mb: non-SHH-MB < SHH-MB
208682_s_at	MAGED2	-0.392	anova	935000	u-shh-driven_mb: non-SHH-MB < SHH-MB
205356_at	USP13	-0.392	anova	975000	u-shh-driven_mb: non-SHH-MB < SHH-MB
215157_x_at	PABPC1	-0.392	anova	977000	u-shh-driven_mb: non-SHH-MB < SHH-MB
228372_at	C10orf128	-0.392	anova	992000	u-shh-driven_mb: non-SHH-MB < SHH-MB
227925_at	ST3GAL4-AS1	-0.391	anova	101000	u-shh-driven_mb: non-SHH-MB < SHH-MB
229693_at	TMEM220	-0.391	anova	103000	u-shh-driven_mb: non-SHH-MB < SHH-MB
225651_at	UBE2E2	-0.391	anova	105000	u-shh-driven_mb: non-SHH-MB < SHH-MB
226753_at	FAM76B	-0.391	anova	995000	u-shh-driven_mb: non-SHH-MB < SHH-MB
201922_at	NSA2	-0.391	anova	1000000	u-shh-driven_mb: non-SHH-MB < SHH-MB
203569_s_at	OFD1	-0.391	anova	1020000	u-shh-driven_mb: non-SHH-MB < SHH-MB
207153_s_at	GLMN	-0.391	anova	1040000	u-shh-driven_mb: non-SHH-MB < SHH-MB
225098_at	ABI2	-0.391	anova	1040000	u-shh-driven_mb: non-SHH-MB < SHH-MB
200735_x_at	NACA	-0.391	anova	1050000	u-shh-driven_mb: non-SHH-MB < SHH-MB
212716_s_at	EIF3K	-0.391	anova	1050000	u-shh-driven_mb: non-SHH-MB < SHH-MB
203083_at	THBS2	-0.391	anova	1060000	u-shh-driven_mb: non-SHH-MB < SHH-MB
209397_at	ME2	-0.391	anova	1090000	u-shh-driven_mb: non-SHH-MB < SHH-MB
219762_s_at	RPL36	-0.391	anova	1090000	u-shh-driven_mb: non-SHH-MB < SHH-MB
227365_at	ATCAY	-0.391	anova	1090000	u-shh-driven_mb: non-SHH-MB < SHH-MB
231666_at	PAX3	-0.39	anova	1090000	u-shh-driven_mb: non-SHH-MB < SHH-MB
221258_s_at	KIF18A	-0.39	anova	1110000	u-shh-driven_mb: non-SHH-MB < SHH-MB
217827_s_at	SPG21	-0.39	anova	1120000	u-shh-driven_mb: non-SHH-MB < SHH-MB
207014_at	GABRA2	-0.39	anova	1130000	u-shh-driven_mb: non-SHH-MB < SHH-MB
228777_at	KBTBD3	-0.39	anova	1130000	u-shh-driven_mb: non-SHH-MB < SHH-MB
202666_s_at	ACTL6A	-0.39	anova	1140000	u-shh-driven_mb: non-SHH-MB < SHH-MB
226311_at	ADAMTS2	-0.39	anova	1140000	u-shh-driven_mb: non-SHH-MB < SHH-MB
200826_at	SNRPD2	-0.39	anova	1150000	u-shh-driven_mb: non-SHH-MB < SHH-MB
225887_at	PROSER1	-0.39	anova	1200000	u-shh-driven_mb: non-SHH-MB < SHH-MB
203939_at	NT5E	-0.389	anova	12700	u-shh-driven_mb: non-SHH-MB < SHH-MB
204083_s_at	TPM2	-0.389	anova	131000	u-shh-driven_mb: non-SHH-MB < SHH-MB
203047_at	STK10	-0.389	anova	1230000	u-shh-driven_mb: non-SHH-MB < SHH-MB
200050_at	ZNF146	-0.389	anova	1240000	u-shh-driven_mb: non-SHH-MB < SHH-MB
208771_s_at	LTA4H	-0.389	anova	1240000	u-shh-driven_mb: non-SHH-MB < SHH-MB
226631_at	METTL10	-0.389	anova	1250000	u-shh-driven_mb: non-SHH-MB < SHH-MB
232237_at	MDGA1	-0.389	anova	1260000	u-shh-driven_mb: non-SHH-MB < SHH-MB
230787_at	GBAT2	-0.389	anova	1270000	u-shh-driven_mb: non-SHH-MB < SHH-MB
235764_at	PRDM5	-0.389	anova	1270000	u-shh-driven_mb: non-SHH-MB < SHH-MB
239657_x_at	FOXO6	-0.389	anova	1270000	u-shh-driven_mb: non-SHH-MB < SHH-MB
203142_s_at	AP3B1	-0.389	anova	1290000	u-shh-driven_mb: non-SHH-MB < SHH-MB
205443_at	SNAPC1	-0.389	anova	1300000	u-shh-driven_mb: non-SHH-MB < SHH-MB
224893_at	ATL3	-0.388	anova	14000	u-shh-driven_mb: non-SHH-MB < SHH-MB
1557133_at	LINC00632	-0.388	anova	141000	u-shh-driven_mb: non-SHH-MB < SHH-MB
1552474_a_at	GAMT	-0.388	anova	1360000	u-shh-driven_mb: non-SHH-MB < SHH-MB
208692_at	RPS3	-0.388	anova	1380000	u-shh-driven_mb: non-SHH-MB < SHH-MB
212523_s_at	SPIDR	-0.388	anova	1390000	u-shh-driven_mb: non-SHH-MB < SHH-MB
225129_at	CPNE2	-0.388	anova	1420000	u-shh-driven_mb: non-SHH-MB < SHH-MB
226989_at	RGMB	-0.388	anova	1420000	u-shh-driven_mb: non-SHH-MB < SHH-MB
218801_at	UGGT2	-0.388	anova	1440000	u-shh-driven_mb: non-SHH-MB < SHH-MB
218482_at	ENY2	-0.387	anova	1480000	u-shh-driven_mb: non-SHH-MB < SHH-MB
219438_at	NKAIN1	-0.387	anova	1510000	u-shh-driven_mb: non-SHH-MB < SHH-MB
219661_at	RANBP17	-0.387	anova	1510000	u-shh-driven_mb: non-SHH-MB < SHH-MB
206572_x_at	ZNF85	-0.387	anova	1530000	u-shh-driven_mb: non-SHH-MB < SHH-MB
226017_at	CMTM7	-0.387	anova	1540000	u-shh-driven_mb: non-SHH-MB < SHH-MB
218397_at	FANCL	-0.387	anova	1590000	u-shh-driven_mb: non-SHH-MB < SHH-MB
227682_at	SPPL2A	-0.387	anova	1590000	u-shh-driven_mb: non-SHH-MB < SHH-MB
208565_at	MC5R	-0.387	anova	1600000	u-shh-driven_mb: non-SHH-MB < SHH-MB
234978_at	SLC36A4	-0.387	anova	1610000	u-shh-driven_mb: non-SHH-MB < SHH-MB
200931_s_at	VCL	-0.386	anova	162000	u-shh-driven_mb: non-SHH-MB < SHH-MB
218149_s_at	ZNF395	-0.386	anova	162000	u-shh-driven_mb: non-SHH-MB < SHH-MB
222000_at	C1orf174	-0.386	anova	170000	u-shh-driven_mb: non-SHH-MB < SHH-MB
225006_x_at	NELFCD	-0.386	anova	174000	u-shh-driven_mb: non-SHH-MB < SHH-MB
212067_s_at	C1R	-0.386	anova	1620000	u-shh-driven_mb: non-SHH-MB < SHH-MB
225188_at	RAPH1	-0.386	anova	1640000	u-shh-driven_mb: non-SHH-MB < SHH-MB
206100_at	CPM	-0.386	anova	1650000	u-shh-driven_mb: non-SHH-MB < SHH-MB
225591_at	FBXO25	-0.386	anova	1660000	u-shh-driven_mb: non-SHH-MB < SHH-MB
229402_at	SAMD13	-0.386	anova	1710000	u-shh-driven_mb: non-SHH-MB < SHH-MB
1565389_s_at	GRM5	-0.386	anova	1750000	u-shh-driven_mb: non-SHH-MB < SHH-MB
206518_s_at	RGS9	-0.386	anova	1760000	u-shh-driven_mb: non-SHH-MB < SHH-MB
228191_at	FLVCR1	-0.386	anova	1760000	u-shh-driven_mb: non-SHH-MB < SHH-MB
204647_at	HOMER3	-0.386	anova	1770000	u-shh-driven_mb: non-SHH-MB < SHH-MB
212893_at	ZZZ3	-0.385	anova	179000	u-shh-driven_mb: non-SHH-MB < SHH-MB
200024_at	RPS5	-0.385	anova	180000	u-shh-driven_mb: non-SHH-MB < SHH-MB
211685_s_at	NCALD	-0.385	anova	1780000	u-shh-driven_mb: non-SHH-MB < SHH-MB
209787_s_at	HMGN4	-0.385	anova	1880000	u-shh-driven_mb: non-SHH-MB < SHH-MB
218718_at	PDGFC	-0.385	anova	1900000	u-shh-driven_mb: non-SHH-MB < SHH-MB
213371_at	LDB3	-0.385	anova	1930000	u-shh-driven_mb: non-SHH-MB < SHH-MB
201441_at	COX6B1	-0.385	anova	1940000	u-shh-driven_mb: non-SHH-MB < SHH-MB
205786_s_at	ITGAM	-0.385	anova	1950000	u-shh-driven_mb: non-SHH-MB < SHH-MB
213479_at	NPTX2	-0.384	anova	197000	u-shh-driven_mb: non-SHH-MB < SHH-MB
222278_at	LOC101929726	-0.384	anova	209000	u-shh-driven_mb: non-SHH-MB < SHH-MB
200030_s_at	SLC25A3	-0.384	anova	213000	u-shh-driven_mb: non-SHH-MB < SHH-MB
203279_at	EDEM1	-0.384	anova	1970000	u-shh-driven_mb: non-SHH-MB < SHH-MB
228776_at	GJC1	-0.384	anova	1970000	u-shh-driven_mb: non-SHH-MB < SHH-MB
236079_at	LOC202025	-0.384	anova	1980000	u-shh-driven_mb: non-SHH-MB < SHH-MB
221293_s_at	DEF6	-0.384	anova	2040000	u-shh-driven_mb: non-SHH-MB < SHH-MB
222685_at	HAUS6	-0.384	anova	2060000	u-shh-driven_mb: non-SHH-MB < SHH-MB
202656_s_at	SERTAD2	-0.384	anova	2070000	u-shh-driven_mb: non-SHH-MB < SHH-MB
200054_at	ZPR1	-0.384	anova	2090000	u-shh-driven_mb: non-SHH-MB < SHH-MB
201948_at	GNL2	-0.384	anova	2130000	u-shh-driven_mb: non-SHH-MB < SHH-MB
213588_x_at	RPL14	-0.384	anova	2130000	u-shh-driven_mb: non-SHH-MB < SHH-MB
226610_at	CENPV	-0.384	anova	2140000	u-shh-driven_mb: non-SHH-MB < SHH-MB
225840_at	TEF	-0.383	anova	22300	u-shh-driven_mb: non-SHH-MB < SHH-MB
202242_at	TSPAN7	-0.383	anova	2210000	u-shh-driven_mb: non-SHH-MB < SHH-MB
224922_at	CSNK2A2	-0.383	anova	2220000	u-shh-driven_mb: non-SHH-MB < SHH-MB
243750_x_at	FAM207A	-0.383	anova	2300000	u-shh-driven_mb: non-SHH-MB < SHH-MB
211945_s_at	ITGB1	-0.383	anova	2310000	u-shh-driven_mb: non-SHH-MB < SHH-MB
203088_at	FBLN5	-0.383	anova	2330000	u-shh-driven_mb: non-SHH-MB < SHH-MB
200860_s_at	CNOT1	-0.383	anova	2360000	u-shh-driven_mb: non-SHH-MB < SHH-MB
209120_at	NR2F2	-0.383	anova	2360000	u-shh-driven_mb: non-SHH-MB < SHH-MB
213150_at	HOXA10	-0.382	anova	2410000	u-shh-driven_mb: non-SHH-MB < SHH-MB
204068_at	STK3	-0.382	anova	2420000	u-shh-driven_mb: non-SHH-MB < SHH-MB
225579_at	PQLC3	-0.382	anova	2510000	u-shh-driven_mb: non-SHH-MB < SHH-MB
213158_at	ZBTB20	-0.382	anova	2520000	u-shh-driven_mb: non-SHH-MB < SHH-MB
225163_at	FRMD4A	-0.382	anova	2540000	u-shh-driven_mb: non-SHH-MB < SHH-MB
221589_s_at	ALDH6A1	-0.382	anova	2550000	u-shh-driven_mb: non-SHH-MB < SHH-MB
230431_at	LOC100506022	-0.381	anova	2600000	u-shh-driven_mb: non-SHH-MB < SHH-MB
205373_at	CTNNA2	-0.381	anova	2610000	u-shh-driven_mb: non-SHH-MB < SHH-MB
228703_at	P4HA3	-0.381	anova	2610000	u-shh-driven_mb: non-SHH-MB < SHH-MB
206377_at	FOXF2	-0.381	anova	2640000	u-shh-driven_mb: non-SHH-MB < SHH-MB
235810_at	ZNF182	-0.381	anova	2640000	u-shh-driven_mb: non-SHH-MB < SHH-MB
227534_at	AAED1	-0.381	anova	2730000	u-shh-driven_mb: non-SHH-MB < SHH-MB
202698_x_at	COX4I1	-0.381	anova	2770000	u-shh-driven_mb: non-SHH-MB < SHH-MB
221760_at	MAN1A1	-0.381	anova	2780000	u-shh-driven_mb: non-SHH-MB < SHH-MB
206915_at	NKX2-2	-0.381	anova	2840000	u-shh-driven_mb: non-SHH-MB < SHH-MB
219718_at	FGGY	-0.38	anova	2890000	u-shh-driven_mb: non-SHH-MB < SHH-MB
225575_at	LIFR	-0.38	anova	2900000	u-shh-driven_mb: non-SHH-MB < SHH-MB
226055_at	ARRDC2	-0.38	anova	3010000	u-shh-driven_mb: non-SHH-MB < SHH-MB
238073_at	ELAVL4	-0.38	anova	3100000	u-shh-driven_mb: non-SHH-MB < SHH-MB
202041_s_at	FIBP	-0.38	anova	3130000	u-shh-driven_mb: non-SHH-MB < SHH-MB
222280_at	TMEM147-AS1	-0.38	anova	3130000	u-shh-driven_mb: non-SHH-MB < SHH-MB
228554_at	PGR	-0.38	anova	3130000	u-shh-driven_mb: non-SHH-MB < SHH-MB
203887_s_at	THBD	-0.38	anova	3140000	u-shh-driven_mb: non-SHH-MB < SHH-MB
213427_at	RPP40	-0.38	anova	3140000	u-shh-driven_mb: non-SHH-MB < SHH-MB
200019_s_at	FAU	-0.379	anova	328000	u-shh-driven_mb: non-SHH-MB < SHH-MB
235306_at	GIMAP8	-0.379	anova	341000	u-shh-driven_mb: non-SHH-MB < SHH-MB
225802_at	TOP1MT	-0.379	anova	3210000	u-shh-driven_mb: non-SHH-MB < SHH-MB
220643_s_at	FAIM	-0.379	anova	3270000	u-shh-driven_mb: non-SHH-MB < SHH-MB
218309_at	CAMK2N1	-0.379	anova	3280000	u-shh-driven_mb: non-SHH-MB < SHH-MB
205379_at	CBR3	-0.379	anova	3320000	u-shh-driven_mb: non-SHH-MB < SHH-MB
219279_at	DOCK10	-0.378	anova	366000	u-shh-driven_mb: non-SHH-MB < SHH-MB
236635_at	ZNF667	-0.378	anova	3550000	u-shh-driven_mb: non-SHH-MB < SHH-MB
219178_at	QTRT2	-0.378	anova	3580000	u-shh-driven_mb: non-SHH-MB < SHH-MB
213701_at	C12orf29	-0.378	anova	3590000	u-shh-driven_mb: non-SHH-MB < SHH-MB
214128_at	DAGLA	-0.378	anova	3610000	u-shh-driven_mb: non-SHH-MB < SHH-MB
202266_at	TDP2	-0.378	anova	3680000	u-shh-driven_mb: non-SHH-MB < SHH-MB
213093_at	PRKCA	-0.378	anova	3720000	u-shh-driven_mb: non-SHH-MB < SHH-MB
218968_s_at	ZFP64	-0.378	anova	3720000	u-shh-driven_mb: non-SHH-MB < SHH-MB
1561525_at	LOC101927494	-0.378	anova	3760000	u-shh-driven_mb: non-SHH-MB < SHH-MB
223700_at	MND1	-0.377	anova	3800000	u-shh-driven_mb: non-SHH-MB < SHH-MB
228000_at	AZIN2	-0.377	anova	3830000	u-shh-driven_mb: non-SHH-MB < SHH-MB
232381_s_at	DNAH5	-0.377	anova	3860000	u-shh-driven_mb: non-SHH-MB < SHH-MB
225889_at	AEBP2	-0.377	anova	3930000	u-shh-driven_mb: non-SHH-MB < SHH-MB
225688_s_at	PHLDB2	-0.377	anova	4040000	u-shh-driven_mb: non-SHH-MB < SHH-MB
206158_s_at	CNBP	-0.377	anova	4070000	u-shh-driven_mb: non-SHH-MB < SHH-MB
215925_s_at	CD72	-0.376	anova	424000	u-shh-driven_mb: non-SHH-MB < SHH-MB
201540_at	FHL1	-0.376	anova	4220000	u-shh-driven_mb: non-SHH-MB < SHH-MB
204354_at	POT1	-0.376	anova	4220000	u-shh-driven_mb: non-SHH-MB < SHH-MB
212788_x_at	FTL	-0.376	anova	4270000	u-shh-driven_mb: non-SHH-MB < SHH-MB
205512_s_at	AIFM1	-0.376	anova	4350000	u-shh-driven_mb: non-SHH-MB < SHH-MB
209022_at	STAG2	-0.376	anova	4370000	u-shh-driven_mb: non-SHH-MB < SHH-MB
209230_s_at	NUPR1	-0.376	anova	4380000	u-shh-driven_mb: non-SHH-MB < SHH-MB
202973_x_at	FAM13A	-0.376	anova	4390000	u-shh-driven_mb: non-SHH-MB < SHH-MB
218905_at	INTS8	-0.376	anova	4410000	u-shh-driven_mb: non-SHH-MB < SHH-MB
200936_at	RPL8	-0.376	anova	4430000	u-shh-driven_mb: non-SHH-MB < SHH-MB
218157_x_at	CDC42SE1	-0.376	anova	4480000	u-shh-driven_mb: non-SHH-MB < SHH-MB
218467_at	PSMG2	-0.376	anova	4550000	u-shh-driven_mb: non-SHH-MB < SHH-MB
229802_at	WISP1	-0.376	anova	4550000	u-shh-driven_mb: non-SHH-MB < SHH-MB
218388_at	PGLS	-0.376	anova	4560000	u-shh-driven_mb: non-SHH-MB < SHH-MB
223231_at	TATDN1	-0.376	anova	4560000	u-shh-driven_mb: non-SHH-MB < SHH-MB
201503_at	G3BP1	-0.375	anova	4580000	u-shh-driven_mb: non-SHH-MB < SHH-MB
238790_at	LOC374443	-0.375	anova	4590000	u-shh-driven_mb: non-SHH-MB < SHH-MB
211215_x_at	DIO2	-0.375	anova	4650000	u-shh-driven_mb: non-SHH-MB < SHH-MB
203547_at	CD4	-0.375	anova	4730000	u-shh-driven_mb: non-SHH-MB < SHH-MB
212624_s_at	CHN1	-0.375	anova	4730000	u-shh-driven_mb: non-SHH-MB < SHH-MB
226673_at	SH2D3C	-0.375	anova	4740000	u-shh-driven_mb: non-SHH-MB < SHH-MB
216289_at	ADGRD2	-0.375	anova	4820000	u-shh-driven_mb: non-SHH-MB < SHH-MB
227607_at	STAMBPL1	-0.375	anova	4930000	u-shh-driven_mb: non-SHH-MB < SHH-MB
208944_at	TGFBR2	-0.375	anova	4990000	u-shh-driven_mb: non-SHH-MB < SHH-MB
213969_x_at	RPL29	-0.374	anova	514000	u-shh-driven_mb: non-SHH-MB < SHH-MB
213664_at	SLC1A1	-0.374	anova	5180000	u-shh-driven_mb: non-SHH-MB < SHH-MB
200934_at	DEK	-0.374	anova	5260000	u-shh-driven_mb: non-SHH-MB < SHH-MB
236421_at	ANKRD45	-0.374	anova	5290000	u-shh-driven_mb: non-SHH-MB < SHH-MB
218095_s_at	TMEM165	-0.374	anova	5470000	u-shh-driven_mb: non-SHH-MB < SHH-MB
207157_s_at	GNG5	-0.373	anova	5520000	u-shh-driven_mb: non-SHH-MB < SHH-MB
217746_s_at	PDCD6IP	-0.373	anova	5560000	u-shh-driven_mb: non-SHH-MB < SHH-MB
200616_s_at	MLEC	-0.373	anova	5650000	u-shh-driven_mb: non-SHH-MB < SHH-MB
205697_at	SCGN	-0.373	anova	5670000	u-shh-driven_mb: non-SHH-MB < SHH-MB
227612_at	ELAVL3	-0.373	anova	5720000	u-shh-driven_mb: non-SHH-MB < SHH-MB
201665_x_at	RPS17	-0.373	anova	5760000	u-shh-driven_mb: non-SHH-MB < SHH-MB
238147_at	TRIM46	-0.373	anova	5930000	u-shh-driven_mb: non-SHH-MB < SHH-MB
213017_at	ABHD3	-0.373	anova	5940000	u-shh-driven_mb: non-SHH-MB < SHH-MB
206322_at	SYN3	-0.372	anova	614000	u-shh-driven_mb: non-SHH-MB < SHH-MB
213832_at	KCND3	-0.372	anova	659000	u-shh-driven_mb: non-SHH-MB < SHH-MB
229669_at	CCDC144NL-AS1	-0.372	anova	6090000	u-shh-driven_mb: non-SHH-MB < SHH-MB
229813_x_at	DAZAP1	-0.372	anova	6110000	u-shh-driven_mb: non-SHH-MB < SHH-MB
209233_at	EMG1	-0.372	anova	6230000	u-shh-driven_mb: non-SHH-MB < SHH-MB
209549_s_at	DGUOK	-0.372	anova	6260000	u-shh-driven_mb: non-SHH-MB < SHH-MB
219897_at	RNF122	-0.372	anova	6390000	u-shh-driven_mb: non-SHH-MB < SHH-MB
229902_at	FLT4	-0.371	anova	6740000	u-shh-driven_mb: non-SHH-MB < SHH-MB
203561_at	FCGR2A	-0.371	anova	6860000	u-shh-driven_mb: non-SHH-MB < SHH-MB
225592_at	NRM	-0.371	anova	6860000	u-shh-driven_mb: non-SHH-MB < SHH-MB
218007_s_at	RPS27L	-0.371	anova	6900000	u-shh-driven_mb: non-SHH-MB < SHH-MB
205526_s_at	KATNA1	-0.371	anova	6910000	u-shh-driven_mb: non-SHH-MB < SHH-MB
207714_s_at	SERPINH1	-0.371	anova	7200000	u-shh-driven_mb: non-SHH-MB < SHH-MB
220637_at	FAM124B	-0.371	anova	7230000	u-shh-driven_mb: non-SHH-MB < SHH-MB
1553858_at	ZBTB3	-0.37	anova	7310000	u-shh-driven_mb: non-SHH-MB < SHH-MB
213379_at	COQ2	-0.37	anova	7590000	u-shh-driven_mb: non-SHH-MB < SHH-MB
213488_at	SNED1	-0.37	anova	7590000	u-shh-driven_mb: non-SHH-MB < SHH-MB
218953_s_at	PCYOX1L	-0.37	anova	7730000	u-shh-driven_mb: non-SHH-MB < SHH-MB
231015_at	KLF15	-0.37	anova	7840000	u-shh-driven_mb: non-SHH-MB < SHH-MB
225481_at	FRMD6	-0.37	anova	7970000	u-shh-driven_mb: non-SHH-MB < SHH-MB
201266_at	TXNRD1	-0.369	anova	829000	u-shh-driven_mb: non-SHH-MB < SHH-MB
203269_at	NSMAF	-0.369	anova	854000	u-shh-driven_mb: non-SHH-MB < SHH-MB
32541_at	PPP3CC	-0.369	anova	8060000	u-shh-driven_mb: non-SHH-MB < SHH-MB
219020_at	HS1BP3	-0.369	anova	8260000	u-shh-driven_mb: non-SHH-MB < SHH-MB
218595_s_at	HEATR1	-0.369	anova	8290000	u-shh-driven_mb: non-SHH-MB < SHH-MB
225307_at	ZNF511	-0.369	anova	8320000	u-shh-driven_mb: non-SHH-MB < SHH-MB
212586_at	CAST	-0.369	anova	8450000	u-shh-driven_mb: non-SHH-MB < SHH-MB
209578_s_at	POFUT2	-0.369	anova	8460000	u-shh-driven_mb: non-SHH-MB < SHH-MB
232090_at	DNM3OS	-0.369	anova	8470000	u-shh-driven_mb: non-SHH-MB < SHH-MB
209928_s_at	MSC	-0.369	anova	8480000	u-shh-driven_mb: non-SHH-MB < SHH-MB
238654_at	VSIG10L	-0.369	anova	8530000	u-shh-driven_mb: non-SHH-MB < SHH-MB
236575_at	ARHGEF26-AS1	-0.369	anova	8600000	u-shh-driven_mb: non-SHH-MB < SHH-MB
226165_at	C8orf59	-0.369	anova	8600000	u-shh-driven_mb: non-SHH-MB < SHH-MB
219122_s_at	THG1L	-0.369	anova	8680000	u-shh-driven_mb: non-SHH-MB < SHH-MB
211963_s_at	ARPC5	-0.368	anova	888000	u-shh-driven_mb: non-SHH-MB < SHH-MB
1570242_x_at	SPATA21	-0.368	anova	909000	u-shh-driven_mb: non-SHH-MB < SHH-MB
218932_at	ZNHIT6	-0.368	anova	909000	u-shh-driven_mb: non-SHH-MB < SHH-MB
207277_at	CD209	-0.368	anova	922000	u-shh-driven_mb: non-SHH-MB < SHH-MB
210587_at	INHBE	-0.368	anova	933000	u-shh-driven_mb: non-SHH-MB < SHH-MB
201438_at	COL6A3	-0.368	anova	8740000	u-shh-driven_mb: non-SHH-MB < SHH-MB
228080_at	LAYN	-0.368	anova	8760000	u-shh-driven_mb: non-SHH-MB < SHH-MB
202761_s_at	SYNE2	-0.368	anova	8880000	u-shh-driven_mb: non-SHH-MB < SHH-MB
225992_at	MLLT10	-0.368	anova	9100000	u-shh-driven_mb: non-SHH-MB < SHH-MB
205132_at	ACTC1	-0.368	anova	9110000	u-shh-driven_mb: non-SHH-MB < SHH-MB
203859_s_at	PALM	-0.368	anova	9230000	u-shh-driven_mb: non-SHH-MB < SHH-MB
213677_s_at	PMS1	-0.368	anova	9320000	u-shh-driven_mb: non-SHH-MB < SHH-MB
205126_at	VRK2	-0.368	anova	9350000	u-shh-driven_mb: non-SHH-MB < SHH-MB
226688_at	TCAIM	-0.368	anova	9400000	u-shh-driven_mb: non-SHH-MB < SHH-MB
204447_at	LZTS3	-0.367	anova	10200	u-shh-driven_mb: non-SHH-MB < SHH-MB
216305_s_at	GCFC2	-0.367	anova	9650000	u-shh-driven_mb: non-SHH-MB < SHH-MB
1558420_at	C14orf180	-0.367	anova	9680000	u-shh-driven_mb: non-SHH-MB < SHH-MB
203712_at	PUM3	-0.367	anova	9780000	u-shh-driven_mb: non-SHH-MB < SHH-MB
200818_at	ATP5O	-0.367	anova	10300000	u-shh-driven_mb: non-SHH-MB < SHH-MB
227926_s_at	NBPF20	-0.366	anova	10700000	u-shh-driven_mb: non-SHH-MB < SHH-MB
237894_at	C3orf22	-0.366	anova	10700000	u-shh-driven_mb: non-SHH-MB < SHH-MB
203719_at	ERCC1	-0.366	anova	10800000	u-shh-driven_mb: non-SHH-MB < SHH-MB
205450_at	PHKA1	-0.366	anova	10800000	u-shh-driven_mb: non-SHH-MB < SHH-MB
203621_at	NDUFB5	-0.366	anova	11000000	u-shh-driven_mb: non-SHH-MB < SHH-MB
202911_at	MSH6	-0.365	anova	1200000	u-shh-driven_mb: non-SHH-MB < SHH-MB
204575_s_at	MMP19	-0.365	anova	1200000	u-shh-driven_mb: non-SHH-MB < SHH-MB
1552427_at	ZNF485	-0.365	anova	11500000	u-shh-driven_mb: non-SHH-MB < SHH-MB
202122_s_at	PLIN3	-0.365	anova	11600000	u-shh-driven_mb: non-SHH-MB < SHH-MB
213012_at	NEDD4	-0.365	anova	11600000	u-shh-driven_mb: non-SHH-MB < SHH-MB
209302_at	POLR2H	-0.365	anova	11700000	u-shh-driven_mb: non-SHH-MB < SHH-MB
1557091_at	MAMSTR	-0.365	anova	11900000	u-shh-driven_mb: non-SHH-MB < SHH-MB
202146_at	IFRD1	-0.365	anova	11900000	u-shh-driven_mb: non-SHH-MB < SHH-MB
209185_s_at	IRS2	-0.365	anova	11900000	u-shh-driven_mb: non-SHH-MB < SHH-MB
209943_at	FBXL4	-0.365	anova	11900000	u-shh-driven_mb: non-SHH-MB < SHH-MB
228452_at	GID4	-0.365	anova	11900000	u-shh-driven_mb: non-SHH-MB < SHH-MB
224428_s_at	CDCA7	-0.365	anova	12100000	u-shh-driven_mb: non-SHH-MB < SHH-MB
210986_s_at	TPM1	-0.365	anova	12200000	u-shh-driven_mb: non-SHH-MB < SHH-MB
238054_at	ADPRHL1	-0.365	anova	12200000	u-shh-driven_mb: non-SHH-MB < SHH-MB
202107_s_at	MCM2	-0.365	anova	12300000	u-shh-driven_mb: non-SHH-MB < SHH-MB
215009_s_at	THAP9-AS1	-0.364	anova	12600000	u-shh-driven_mb: non-SHH-MB < SHH-MB
200963_x_at	RPL31	-0.364	anova	12800000	u-shh-driven_mb: non-SHH-MB < SHH-MB
203886_s_at	FBLN2	-0.364	anova	12800000	u-shh-driven_mb: non-SHH-MB < SHH-MB
1558581_at	TEX22	-0.364	anova	13100000	u-shh-driven_mb: non-SHH-MB < SHH-MB
236748_at	RASGEF1C	-0.364	anova	13100000	u-shh-driven_mb: non-SHH-MB < SHH-MB
214771_x_at	MPRIP	-0.364	anova	13200000	u-shh-driven_mb: non-SHH-MB < SHH-MB
244398_x_at	ZNF684	-0.364	anova	13400000	u-shh-driven_mb: non-SHH-MB < SHH-MB
212680_x_at	PPP1R14B	-0.363	anova	1430000	u-shh-driven_mb: non-SHH-MB < SHH-MB
218902_at	NOTCH1	-0.363	anova	1480000	u-shh-driven_mb: non-SHH-MB < SHH-MB
233759_s_at	PPP4R3B	-0.363	anova	13700000	u-shh-driven_mb: non-SHH-MB < SHH-MB
216835_s_at	DOK1	-0.363	anova	14100000	u-shh-driven_mb: non-SHH-MB < SHH-MB
219935_at	ADAMTS5	-0.363	anova	14200000	u-shh-driven_mb: non-SHH-MB < SHH-MB
216176_at	HCRP1	-0.363	anova	14300000	u-shh-driven_mb: non-SHH-MB < SHH-MB
226279_at	PRSS23	-0.363	anova	14300000	u-shh-driven_mb: non-SHH-MB < SHH-MB
213376_at	ZBTB1	-0.363	anova	14500000	u-shh-driven_mb: non-SHH-MB < SHH-MB
224830_at	NUDT21	-0.363	anova	14600000	u-shh-driven_mb: non-SHH-MB < SHH-MB
217771_at	GOLM1	-0.363	anova	14800000	u-shh-driven_mb: non-SHH-MB < SHH-MB
232171_x_at	KLHDC4	-0.362	anova	1530000	u-shh-driven_mb: non-SHH-MB < SHH-MB
230683_at	PPP4R1L	-0.362	anova	15000000	u-shh-driven_mb: non-SHH-MB < SHH-MB
223095_at	MARVELD1	-0.362	anova	15100000	u-shh-driven_mb: non-SHH-MB < SHH-MB
236141_at	HAND2-AS1	-0.362	anova	15800000	u-shh-driven_mb: non-SHH-MB < SHH-MB
220481_at	GPR75	-0.362	anova	15900000	u-shh-driven_mb: non-SHH-MB < SHH-MB
1560010_a_at	SATB2-AS1	-0.362	anova	16100000	u-shh-driven_mb: non-SHH-MB < SHH-MB
220465_at	CEBPA-AS1	-0.362	anova	16200000	u-shh-driven_mb: non-SHH-MB < SHH-MB
223401_at	ADPRM	-0.362	anova	16300000	u-shh-driven_mb: non-SHH-MB < SHH-MB
201368_at	ZFP36L2	-0.361	anova	16400000	u-shh-driven_mb: non-SHH-MB < SHH-MB
216265_x_at	MYH7	-0.361	anova	16500000	u-shh-driven_mb: non-SHH-MB < SHH-MB
229913_at	C7orf61	-0.361	anova	16500000	u-shh-driven_mb: non-SHH-MB < SHH-MB
200932_s_at	DCTN2	-0.361	anova	16600000	u-shh-driven_mb: non-SHH-MB < SHH-MB
201623_s_at	DARS	-0.361	anova	16700000	u-shh-driven_mb: non-SHH-MB < SHH-MB
206918_s_at	CPNE1	-0.361	anova	16700000	u-shh-driven_mb: non-SHH-MB < SHH-MB
213405_at	RAB22A	-0.361	anova	16700000	u-shh-driven_mb: non-SHH-MB < SHH-MB
212865_s_at	COL14A1	-0.361	anova	17000000	u-shh-driven_mb: non-SHH-MB < SHH-MB
211746_x_at	PSMA1	-0.361	anova	17100000	u-shh-driven_mb: non-SHH-MB < SHH-MB
205849_s_at	UQCRB	-0.361	anova	17200000	u-shh-driven_mb: non-SHH-MB < SHH-MB
208454_s_at	CPQ	-0.361	anova	17300000	u-shh-driven_mb: non-SHH-MB < SHH-MB
227265_at	FGL2	-0.361	anova	17300000	u-shh-driven_mb: non-SHH-MB < SHH-MB
225527_at	CEBPG	-0.361	anova	17500000	u-shh-driven_mb: non-SHH-MB < SHH-MB
227220_at	NFXL1	-0.361	anova	17500000	u-shh-driven_mb: non-SHH-MB < SHH-MB
227261_at	KLF12	-0.361	anova	17600000	u-shh-driven_mb: non-SHH-MB < SHH-MB
219942_at	MYL7	-0.361	anova	17800000	u-shh-driven_mb: non-SHH-MB < SHH-MB
202878_s_at	CD93	-0.36	anova	17900000	u-shh-driven_mb: non-SHH-MB < SHH-MB
202144_s_at	ADSL	-0.36	anova	18000000	u-shh-driven_mb: non-SHH-MB < SHH-MB
213414_s_at	RPS19	-0.36	anova	18000000	u-shh-driven_mb: non-SHH-MB < SHH-MB
210780_at	ESR2	-0.36	anova	18700000	u-shh-driven_mb: non-SHH-MB < SHH-MB
205479_s_at	PLAU	-0.36	anova	18900000	u-shh-driven_mb: non-SHH-MB < SHH-MB
211442_x_at	CYP3A43	-0.36	anova	19300000	u-shh-driven_mb: non-SHH-MB < SHH-MB
222853_at	FLRT3	-0.359	anova	19600000	u-shh-driven_mb: non-SHH-MB < SHH-MB
226327_at	ZNF507	-0.359	anova	19600000	u-shh-driven_mb: non-SHH-MB < SHH-MB
235171_at	LOC100505501	-0.359	anova	19700000	u-shh-driven_mb: non-SHH-MB < SHH-MB
201634_s_at	CYB5B	-0.359	anova	19800000	u-shh-driven_mb: non-SHH-MB < SHH-MB
223389_s_at	ZNF581	-0.359	anova	19800000	u-shh-driven_mb: non-SHH-MB < SHH-MB
221763_at	JMJD1C	-0.359	anova	19900000	u-shh-driven_mb: non-SHH-MB < SHH-MB
208684_at	COPA	-0.359	anova	20000000	u-shh-driven_mb: non-SHH-MB < SHH-MB
212606_at	WDFY3	-0.359	anova	20000000	u-shh-driven_mb: non-SHH-MB < SHH-MB
91816_f_at	MEX3D	-0.359	anova	20000000	u-shh-driven_mb: non-SHH-MB < SHH-MB
204297_at	PIK3C3	-0.359	anova	20100000	u-shh-driven_mb: non-SHH-MB < SHH-MB
223477_s_at	C12orf65	-0.359	anova	20200000	u-shh-driven_mb: non-SHH-MB < SHH-MB
217774_s_at	TRMT112	-0.359	anova	20600000	u-shh-driven_mb: non-SHH-MB < SHH-MB
201063_at	RCN1	-0.359	anova	20800000	u-shh-driven_mb: non-SHH-MB < SHH-MB
204405_x_at	DIMT1	-0.359	anova	20900000	u-shh-driven_mb: non-SHH-MB < SHH-MB
214356_s_at	KIAA0368	-0.358	anova	2150000	u-shh-driven_mb: non-SHH-MB < SHH-MB
220591_s_at	EFHC2	-0.358	anova	2150000	u-shh-driven_mb: non-SHH-MB < SHH-MB
206147_x_at	SCML2	-0.358	anova	2200000	u-shh-driven_mb: non-SHH-MB < SHH-MB
202268_s_at	NAE1	-0.358	anova	2310000	u-shh-driven_mb: non-SHH-MB < SHH-MB
227228_s_at	CCDC88C	-0.358	anova	21500000	u-shh-driven_mb: non-SHH-MB < SHH-MB
224723_x_at	LINC00998	-0.358	anova	21700000	u-shh-driven_mb: non-SHH-MB < SHH-MB
208359_s_at	KCNJ4	-0.358	anova	21800000	u-shh-driven_mb: non-SHH-MB < SHH-MB
213633_at	SH3BP1	-0.358	anova	21800000	u-shh-driven_mb: non-SHH-MB < SHH-MB
217768_at	C14orf166	-0.358	anova	22000000	u-shh-driven_mb: non-SHH-MB < SHH-MB
222939_s_at	SLC16A10	-0.358	anova	22000000	u-shh-driven_mb: non-SHH-MB < SHH-MB
1557192_at	COX10-AS1	-0.358	anova	22300000	u-shh-driven_mb: non-SHH-MB < SHH-MB
219771_at	TBC1D8B	-0.358	anova	22300000	u-shh-driven_mb: non-SHH-MB < SHH-MB
230191_at	TTBK1	-0.358	anova	22400000	u-shh-driven_mb: non-SHH-MB < SHH-MB
214613_at	GPR3	-0.358	anova	22500000	u-shh-driven_mb: non-SHH-MB < SHH-MB
212458_at	SPRED2	-0.357	anova	23300000	u-shh-driven_mb: non-SHH-MB < SHH-MB
1552745_at	SLCO6A1	-0.357	anova	23700000	u-shh-driven_mb: non-SHH-MB < SHH-MB
217761_at	ADI1	-0.357	anova	23700000	u-shh-driven_mb: non-SHH-MB < SHH-MB
238127_at	GAS6-AS1	-0.357	anova	24400000	u-shh-driven_mb: non-SHH-MB < SHH-MB
200639_s_at	YWHAZ	-0.357	anova	24700000	u-shh-driven_mb: non-SHH-MB < SHH-MB
208796_s_at	CCNG1	-0.357	anova	24700000	u-shh-driven_mb: non-SHH-MB < SHH-MB
204224_s_at	GCH1	-0.357	anova	24800000	u-shh-driven_mb: non-SHH-MB < SHH-MB
219703_at	MNS1	-0.357	anova	24800000	u-shh-driven_mb: non-SHH-MB < SHH-MB
223356_s_at	MTIF3	-0.357	anova	25000000	u-shh-driven_mb: non-SHH-MB < SHH-MB
200017_at	RPS27A	-0.356	anova	2640000	u-shh-driven_mb: non-SHH-MB < SHH-MB
203973_s_at	CEBPD	-0.356	anova	2740000	u-shh-driven_mb: non-SHH-MB < SHH-MB
223548_at	SWT1	-0.356	anova	26600000	u-shh-driven_mb: non-SHH-MB < SHH-MB
223276_at	SMIM3	-0.356	anova	26700000	u-shh-driven_mb: non-SHH-MB < SHH-MB
218882_s_at	WDR3	-0.356	anova	27300000	u-shh-driven_mb: non-SHH-MB < SHH-MB
204023_at	RFC4	-0.356	anova	27400000	u-shh-driven_mb: non-SHH-MB < SHH-MB
226721_at	DPY19L4	-0.356	anova	27400000	u-shh-driven_mb: non-SHH-MB < SHH-MB
229164_s_at	ABTB1	-0.355	anova	28700000	u-shh-driven_mb: non-SHH-MB < SHH-MB
218283_at	SS18L2	-0.355	anova	29000000	u-shh-driven_mb: non-SHH-MB < SHH-MB
213571_s_at	EIF4E2	-0.355	anova	29600000	u-shh-driven_mb: non-SHH-MB < SHH-MB
207513_s_at	ZNF189	-0.355	anova	30000000	u-shh-driven_mb: non-SHH-MB < SHH-MB
218662_s_at	NCAPG	-0.354	anova	30300000	u-shh-driven_mb: non-SHH-MB < SHH-MB
219837_s_at	CYTL1	-0.354	anova	30300000	u-shh-driven_mb: non-SHH-MB < SHH-MB
201013_s_at	PAICS	-0.354	anova	30700000	u-shh-driven_mb: non-SHH-MB < SHH-MB
218396_at	VPS13C	-0.354	anova	30700000	u-shh-driven_mb: non-SHH-MB < SHH-MB
1556499_s_at	COL1A1	-0.354	anova	31500000	u-shh-driven_mb: non-SHH-MB < SHH-MB
218544_s_at	RCL1	-0.354	anova	31700000	u-shh-driven_mb: non-SHH-MB < SHH-MB
205340_at	ZBTB24	-0.354	anova	32900000	u-shh-driven_mb: non-SHH-MB < SHH-MB
236688_at	FRMPD3	-0.353	anova	3460000	u-shh-driven_mb: non-SHH-MB < SHH-MB
211341_at	POU4F1	-0.353	anova	33000000	u-shh-driven_mb: non-SHH-MB < SHH-MB
222062_at	IL27RA	-0.353	anova	34200000	u-shh-driven_mb: non-SHH-MB < SHH-MB
201783_s_at	RELA	-0.353	anova	34900000	u-shh-driven_mb: non-SHH-MB < SHH-MB
218326_s_at	LGR4	-0.353	anova	34900000	u-shh-driven_mb: non-SHH-MB < SHH-MB
226192_at	AR	-0.353	anova	34900000	u-shh-driven_mb: non-SHH-MB < SHH-MB
200852_x_at	GNB2	-0.353	anova	35300000	u-shh-driven_mb: non-SHH-MB < SHH-MB
204320_at	COL11A1	-0.353	anova	35500000	u-shh-driven_mb: non-SHH-MB < SHH-MB
226586_at	ANKS6	-0.353	anova	35800000	u-shh-driven_mb: non-SHH-MB < SHH-MB
225439_at	NUDCD1	-0.352	anova	36000000	u-shh-driven_mb: non-SHH-MB < SHH-MB
203645_s_at	CD163	-0.352	anova	38400000	u-shh-driven_mb: non-SHH-MB < SHH-MB
218281_at	MRPL48	-0.352	anova	38800000	u-shh-driven_mb: non-SHH-MB < SHH-MB
201290_at	SEC11A	-0.352	anova	39100000	u-shh-driven_mb: non-SHH-MB < SHH-MB
209303_at	NDUFS4	-0.351	anova	426000	u-shh-driven_mb: non-SHH-MB < SHH-MB
203690_at	TUBGCP3	-0.351	anova	39400000	u-shh-driven_mb: non-SHH-MB < SHH-MB
214920_at	THSD7A	-0.351	anova	39500000	u-shh-driven_mb: non-SHH-MB < SHH-MB
210958_s_at	MAST4	-0.351	anova	40300000	u-shh-driven_mb: non-SHH-MB < SHH-MB
216237_s_at	MCM5	-0.351	anova	40300000	u-shh-driven_mb: non-SHH-MB < SHH-MB
219110_at	GAR1	-0.351	anova	40500000	u-shh-driven_mb: non-SHH-MB < SHH-MB
209973_at	NFKBIL1	-0.351	anova	40600000	u-shh-driven_mb: non-SHH-MB < SHH-MB
218253_s_at	EIF2D	-0.351	anova	40600000	u-shh-driven_mb: non-SHH-MB < SHH-MB
218452_at	SMARCAL1	-0.351	anova	41400000	u-shh-driven_mb: non-SHH-MB < SHH-MB
225040_s_at	RPE	-0.351	anova	41600000	u-shh-driven_mb: non-SHH-MB < SHH-MB
220679_s_at	CDH7	-0.351	anova	41900000	u-shh-driven_mb: non-SHH-MB < SHH-MB
221599_at	AAMDC	-0.35	anova	4300000	u-shh-driven_mb: non-SHH-MB < SHH-MB
224206_x_at	MYNN	-0.35	anova	4400000	u-shh-driven_mb: non-SHH-MB < SHH-MB
227628_at	GPX8	-0.35	anova	43000000	u-shh-driven_mb: non-SHH-MB < SHH-MB
212739_s_at	NME4	-0.35	anova	43300000	u-shh-driven_mb: non-SHH-MB < SHH-MB
200809_x_at	RPL12	-0.35	anova	44500000	u-shh-driven_mb: non-SHH-MB < SHH-MB
1553639_a_at	PPARGC1B	-0.35	anova	46100000	u-shh-driven_mb: non-SHH-MB < SHH-MB
228562_at	ZBTB10	-0.35	anova	46300000	u-shh-driven_mb: non-SHH-MB < SHH-MB
217993_s_at	MAT2B	-0.349	anova	4830000	u-shh-driven_mb: non-SHH-MB < SHH-MB
61734_at	RCN3	-0.349	anova	4880000	u-shh-driven_mb: non-SHH-MB < SHH-MB
218134_s_at	RBM22	-0.349	anova	4920000	u-shh-driven_mb: non-SHH-MB < SHH-MB
1552938_at	ZIC5	-0.349	anova	46700000	u-shh-driven_mb: non-SHH-MB < SHH-MB
207551_s_at	MSL3	-0.349	anova	47000000	u-shh-driven_mb: non-SHH-MB < SHH-MB
234936_s_at	CC2D2A	-0.349	anova	47300000	u-shh-driven_mb: non-SHH-MB < SHH-MB
219276_x_at	CAAP1	-0.349	anova	48000000	u-shh-driven_mb: non-SHH-MB < SHH-MB
213322_at	OARD1	-0.349	anova	48300000	u-shh-driven_mb: non-SHH-MB < SHH-MB
235666_at	ITGA8	-0.349	anova	48400000	u-shh-driven_mb: non-SHH-MB < SHH-MB
208644_at	PARP1	-0.349	anova	48500000	u-shh-driven_mb: non-SHH-MB < SHH-MB
223018_at	NOB1	-0.349	anova	48700000	u-shh-driven_mb: non-SHH-MB < SHH-MB
204305_at	MIPEP	-0.349	anova	49400000	u-shh-driven_mb: non-SHH-MB < SHH-MB
208887_at	EIF3G	-0.349	anova	50100000	u-shh-driven_mb: non-SHH-MB < SHH-MB
214607_at	PAK3	-0.349	anova	50500000	u-shh-driven_mb: non-SHH-MB < SHH-MB
217887_s_at	EPS15	-0.348	anova	5290000	u-shh-driven_mb: non-SHH-MB < SHH-MB
206949_s_at	RUSC1	-0.348	anova	50600000	u-shh-driven_mb: non-SHH-MB < SHH-MB
202724_s_at	FOXO1	-0.348	anova	51100000	u-shh-driven_mb: non-SHH-MB < SHH-MB
229407_at	SDK1	-0.348	anova	51300000	u-shh-driven_mb: non-SHH-MB < SHH-MB
213543_at	SGCD	-0.348	anova	51500000	u-shh-driven_mb: non-SHH-MB < SHH-MB
219303_at	RNF219	-0.348	anova	51700000	u-shh-driven_mb: non-SHH-MB < SHH-MB
227853_at	PLBD2	-0.348	anova	51900000	u-shh-driven_mb: non-SHH-MB < SHH-MB
213145_at	FBXL14	-0.348	anova	52300000	u-shh-driven_mb: non-SHH-MB < SHH-MB
241804_at	LOC102724275	-0.348	anova	52300000	u-shh-driven_mb: non-SHH-MB < SHH-MB
219317_at	POLI	-0.348	anova	53100000	u-shh-driven_mb: non-SHH-MB < SHH-MB
214819_at	IQSEC2	-0.348	anova	53400000	u-shh-driven_mb: non-SHH-MB < SHH-MB
219427_at	FAT4	-0.348	anova	54800000	u-shh-driven_mb: non-SHH-MB < SHH-MB
218804_at	ANO1	-0.348	anova	55000000	u-shh-driven_mb: non-SHH-MB < SHH-MB
213125_at	OLFML2B	-0.347	anova	580000	u-shh-driven_mb: non-SHH-MB < SHH-MB
228885_at	MAMDC2	-0.347	anova	55000000	u-shh-driven_mb: non-SHH-MB < SHH-MB
235560_at	NOVA2	-0.347	anova	55200000	u-shh-driven_mb: non-SHH-MB < SHH-MB
228509_at	SPHKAP	-0.347	anova	55700000	u-shh-driven_mb: non-SHH-MB < SHH-MB
227506_at	SLC16A9	-0.347	anova	55900000	u-shh-driven_mb: non-SHH-MB < SHH-MB
225510_at	OAF	-0.347	anova	56100000	u-shh-driven_mb: non-SHH-MB < SHH-MB
205571_at	LIPT1	-0.347	anova	57100000	u-shh-driven_mb: non-SHH-MB < SHH-MB
219007_at	NUP43	-0.347	anova	57100000	u-shh-driven_mb: non-SHH-MB < SHH-MB
222243_s_at	TOB2	-0.347	anova	57600000	u-shh-driven_mb: non-SHH-MB < SHH-MB
222875_at	DHX33	-0.347	anova	57900000	u-shh-driven_mb: non-SHH-MB < SHH-MB
228315_at	ZMAT3	-0.347	anova	58200000	u-shh-driven_mb: non-SHH-MB < SHH-MB
212849_at	AXIN1	-0.347	anova	58900000	u-shh-driven_mb: non-SHH-MB < SHH-MB
228448_at	MAP6	-0.347	anova	59100000	u-shh-driven_mb: non-SHH-MB < SHH-MB
200035_at	CTDNEP1	-0.347	anova	59200000	u-shh-driven_mb: non-SHH-MB < SHH-MB
226237_at	COL8A1	-0.347	anova	59200000	u-shh-driven_mb: non-SHH-MB < SHH-MB
215532_x_at	ZNF492	-0.346	anova	6460000	u-shh-driven_mb: non-SHH-MB < SHH-MB
235644_at	CCDC138	-0.346	anova	59700000	u-shh-driven_mb: non-SHH-MB < SHH-MB
204981_at	SLC22A18	-0.346	anova	60000000	u-shh-driven_mb: non-SHH-MB < SHH-MB
204558_at	RAD54L	-0.346	anova	60400000	u-shh-driven_mb: non-SHH-MB < SHH-MB
205339_at	STIL	-0.346	anova	61100000	u-shh-driven_mb: non-SHH-MB < SHH-MB
213933_at	PTGER3	-0.346	anova	61100000	u-shh-driven_mb: non-SHH-MB < SHH-MB
202481_at	DHRS3	-0.346	anova	61900000	u-shh-driven_mb: non-SHH-MB < SHH-MB
218712_at	C1orf109	-0.346	anova	62600000	u-shh-driven_mb: non-SHH-MB < SHH-MB
227767_at	CSNK1G3	-0.346	anova	62600000	u-shh-driven_mb: non-SHH-MB < SHH-MB
218660_at	DYSF	-0.346	anova	63300000	u-shh-driven_mb: non-SHH-MB < SHH-MB
203423_at	RBP1	-0.346	anova	64600000	u-shh-driven_mb: non-SHH-MB < SHH-MB
219315_s_at	TMEM204	-0.345	anova	6690000	u-shh-driven_mb: non-SHH-MB < SHH-MB
206006_s_at	CEP162	-0.345	anova	65200000	u-shh-driven_mb: non-SHH-MB < SHH-MB
218684_at	LRRC8D	-0.345	anova	66100000	u-shh-driven_mb: non-SHH-MB < SHH-MB
201254_x_at	RPS6	-0.345	anova	66200000	u-shh-driven_mb: non-SHH-MB < SHH-MB
1557948_at	PHLDB3	-0.345	anova	66300000	u-shh-driven_mb: non-SHH-MB < SHH-MB
223634_at	RASD2	-0.345	anova	66800000	u-shh-driven_mb: non-SHH-MB < SHH-MB
231179_at	IP6K3	-0.345	anova	66800000	u-shh-driven_mb: non-SHH-MB < SHH-MB
231330_at	LINC00445	-0.345	anova	67100000	u-shh-driven_mb: non-SHH-MB < SHH-MB
201956_s_at	GNPAT	-0.345	anova	67200000	u-shh-driven_mb: non-SHH-MB < SHH-MB
1553633_s_at	SLC9B1	-0.345	anova	67300000	u-shh-driven_mb: non-SHH-MB < SHH-MB
208756_at	EIF3I	-0.345	anova	69100000	u-shh-driven_mb: non-SHH-MB < SHH-MB
203860_at	PCCA	-0.344	anova	71300000	u-shh-driven_mb: non-SHH-MB < SHH-MB
200076_s_at	KXD1	-0.344	anova	71600000	u-shh-driven_mb: non-SHH-MB < SHH-MB
46665_at	SEMA4C	-0.344	anova	72100000	u-shh-driven_mb: non-SHH-MB < SHH-MB
228988_at	ZNF711	-0.344	anova	72300000	u-shh-driven_mb: non-SHH-MB < SHH-MB
212519_at	UBE2E1	-0.344	anova	72700000	u-shh-driven_mb: non-SHH-MB < SHH-MB
235486_at	KIAA1549L	-0.344	anova	72700000	u-shh-driven_mb: non-SHH-MB < SHH-MB
205036_at	LSM6	-0.344	anova	73300000	u-shh-driven_mb: non-SHH-MB < SHH-MB
237329_at	RBMS3-AS3	-0.344	anova	75200000	u-shh-driven_mb: non-SHH-MB < SHH-MB
218770_s_at	TMEM39B	-0.344	anova	76400000	u-shh-driven_mb: non-SHH-MB < SHH-MB
228151_at	ARL15	-0.344	anova	76400000	u-shh-driven_mb: non-SHH-MB < SHH-MB
227552_at	2001-09-01	-0.343	anova	77800000	u-shh-driven_mb: non-SHH-MB < SHH-MB
217801_at	ATP5E	-0.343	anova	78500000	u-shh-driven_mb: non-SHH-MB < SHH-MB
200092_s_at	RPL37	-0.343	anova	79600000	u-shh-driven_mb: non-SHH-MB < SHH-MB
224851_at	CDK6	-0.343	anova	79600000	u-shh-driven_mb: non-SHH-MB < SHH-MB
209948_at	KCNMB1	-0.343	anova	79700000	u-shh-driven_mb: non-SHH-MB < SHH-MB
216996_s_at	FASTKD2	-0.343	anova	80300000	u-shh-driven_mb: non-SHH-MB < SHH-MB
202703_at	DUSP11	-0.343	anova	80600000	u-shh-driven_mb: non-SHH-MB < SHH-MB
238440_at	CLYBL	-0.343	anova	81300000	u-shh-driven_mb: non-SHH-MB < SHH-MB
212713_at	MFAP4	-0.343	anova	82900000	u-shh-driven_mb: non-SHH-MB < SHH-MB
205738_s_at	FABP3	-0.342	anova	8610000	u-shh-driven_mb: non-SHH-MB < SHH-MB
201978_s_at	KIAA0141	-0.342	anova	8980000	u-shh-driven_mb: non-SHH-MB < SHH-MB
205578_at	ROR2	-0.342	anova	85400000	u-shh-driven_mb: non-SHH-MB < SHH-MB
205891_at	ADORA2B	-0.342	anova	85400000	u-shh-driven_mb: non-SHH-MB < SHH-MB
239118_at	KCNA2	-0.342	anova	86800000	u-shh-driven_mb: non-SHH-MB < SHH-MB
209449_at	LSM2	-0.342	anova	87100000	u-shh-driven_mb: non-SHH-MB < SHH-MB
217728_at	S100A6	-0.342	anova	87300000	u-shh-driven_mb: non-SHH-MB < SHH-MB
226312_at	RICTOR	-0.342	anova	87600000	u-shh-driven_mb: non-SHH-MB < SHH-MB
239538_at	ZRANB3	-0.342	anova	89500000	u-shh-driven_mb: non-SHH-MB < SHH-MB
215293_s_at	PGAP2	-0.342	anova	89600000	u-shh-driven_mb: non-SHH-MB < SHH-MB
225401_at	GLMP	-0.342	anova	90200000	u-shh-driven_mb: non-SHH-MB < SHH-MB
225610_at	UHRF2	-0.341	anova	90600000	u-shh-driven_mb: non-SHH-MB < SHH-MB
221767_x_at	HDLBP	-0.341	anova	91000000	u-shh-driven_mb: non-SHH-MB < SHH-MB
226677_at	ZNF521	-0.341	anova	92200000	u-shh-driven_mb: non-SHH-MB < SHH-MB
203351_s_at	ORC4	-0.341	anova	92900000	u-shh-driven_mb: non-SHH-MB < SHH-MB
1560060_s_at	VPS37C	-0.341	anova	93600000	u-shh-driven_mb: non-SHH-MB < SHH-MB
218513_at	TMA16	-0.341	anova	94400000	u-shh-driven_mb: non-SHH-MB < SHH-MB
218319_at	PELI1	-0.341	anova	94500000	u-shh-driven_mb: non-SHH-MB < SHH-MB
212195_at	IL6ST	-0.341	anova	94600000	u-shh-driven_mb: non-SHH-MB < SHH-MB
232267_at	ADGRD1	-0.341	anova	94700000	u-shh-driven_mb: non-SHH-MB < SHH-MB
201792_at	AEBP1	-0.341	anova	96300000	u-shh-driven_mb: non-SHH-MB < SHH-MB
229004_at	ADAMTS15	-0.341	anova	96700000	u-shh-driven_mb: non-SHH-MB < SHH-MB
219655_at	SUGCT	-0.341	anova	97800000	u-shh-driven_mb: non-SHH-MB < SHH-MB
204872_at	TLE4	-0.34	anova	10500000	u-shh-driven_mb: non-SHH-MB < SHH-MB
225817_at	CGNL1	-0.34	anova	99400000	u-shh-driven_mb: non-SHH-MB < SHH-MB
201074_at	SMARCC1	-0.34	anova	102000000	u-shh-driven_mb: non-SHH-MB < SHH-MB
203405_at	PSMG1	-0.34	anova	102000000	u-shh-driven_mb: non-SHH-MB < SHH-MB
236666_s_at	LRRC10B	-0.34	anova	102000000	u-shh-driven_mb: non-SHH-MB < SHH-MB
202954_at	UBE2C	-0.34	anova	105000000	u-shh-driven_mb: non-SHH-MB < SHH-MB
206677_at	KRT31	-0.34	anova	105000000	u-shh-driven_mb: non-SHH-MB < SHH-MB
201489_at	PPIF	-0.339	anova	11200000	u-shh-driven_mb: non-SHH-MB < SHH-MB
206496_at	FMO3	-0.339	anova	11200000	u-shh-driven_mb: non-SHH-MB < SHH-MB
207571_x_at	THEMIS2	-0.339	anova	107000000	u-shh-driven_mb: non-SHH-MB < SHH-MB
218194_at	REXO2	-0.339	anova	107000000	u-shh-driven_mb: non-SHH-MB < SHH-MB
1563635_at	ITGA9-AS1	-0.339	anova	108000000	u-shh-driven_mb: non-SHH-MB < SHH-MB
40225_at	GAK	-0.339	anova	108000000	u-shh-driven_mb: non-SHH-MB < SHH-MB
217860_at	NDUFA10	-0.339	anova	109000000	u-shh-driven_mb: non-SHH-MB < SHH-MB
228198_s_at	FAHD2CP	-0.339	anova	112000000	u-shh-driven_mb: non-SHH-MB < SHH-MB
222744_s_at	TMLHE	-0.339	anova	113000000	u-shh-driven_mb: non-SHH-MB < SHH-MB
218845_at	DUSP22	-0.339	anova	115000000	u-shh-driven_mb: non-SHH-MB < SHH-MB
218875_s_at	FBXO5	-0.339	anova	115000000	u-shh-driven_mb: non-SHH-MB < SHH-MB
225081_s_at	CDCA7L	-0.339	anova	115000000	u-shh-driven_mb: non-SHH-MB < SHH-MB
218174_s_at	TMEM254	-0.338	anova	117000000	u-shh-driven_mb: non-SHH-MB < SHH-MB
222052_at	C19orf54	-0.338	anova	117000000	u-shh-driven_mb: non-SHH-MB < SHH-MB
238952_x_at	ZNF829	-0.338	anova	118000000	u-shh-driven_mb: non-SHH-MB < SHH-MB
228009_x_at	ZNRD1	-0.338	anova	120000000	u-shh-driven_mb: non-SHH-MB < SHH-MB
234423_x_at	LOC100996255	-0.338	anova	122000000	u-shh-driven_mb: non-SHH-MB < SHH-MB
230660_at	SERTAD4	-0.338	anova	125000000	u-shh-driven_mb: non-SHH-MB < SHH-MB
231202_at	ALDH1L2	-0.338	anova	125000000	u-shh-driven_mb: non-SHH-MB < SHH-MB
208483_x_at	KRT33A	-0.337	anova	12600000	u-shh-driven_mb: non-SHH-MB < SHH-MB
205550_s_at	BRE	-0.337	anova	127000000	u-shh-driven_mb: non-SHH-MB < SHH-MB
228047_at	SNORA72	-0.337	anova	129000000	u-shh-driven_mb: non-SHH-MB < SHH-MB
203355_s_at	PSD3	-0.337	anova	130000000	u-shh-driven_mb: non-SHH-MB < SHH-MB
225698_at	EPB41L4A-AS1	-0.337	anova	130000000	u-shh-driven_mb: non-SHH-MB < SHH-MB
203593_at	CD2AP	-0.337	anova	132000000	u-shh-driven_mb: non-SHH-MB < SHH-MB
215271_at	TNN	-0.337	anova	132000000	u-shh-driven_mb: non-SHH-MB < SHH-MB
208916_at	SLC1A5	-0.337	anova	133000000	u-shh-driven_mb: non-SHH-MB < SHH-MB
218081_at	C20orf27	-0.337	anova	133000000	u-shh-driven_mb: non-SHH-MB < SHH-MB
227141_at	TYW3	-0.337	anova	134000000	u-shh-driven_mb: non-SHH-MB < SHH-MB
226236_at	LINC00493	-0.336	anova	1450000	u-shh-driven_mb: non-SHH-MB < SHH-MB
227092_at	LOC101927752	-0.336	anova	13800000	u-shh-driven_mb: non-SHH-MB < SHH-MB
204739_at	CENPC	-0.336	anova	137000000	u-shh-driven_mb: non-SHH-MB < SHH-MB
213041_s_at	ATP5D	-0.336	anova	138000000	u-shh-driven_mb: non-SHH-MB < SHH-MB
205005_s_at	NMT2	-0.336	anova	140000000	u-shh-driven_mb: non-SHH-MB < SHH-MB
240841_at	INSM2	-0.336	anova	140000000	u-shh-driven_mb: non-SHH-MB < SHH-MB
219761_at	CLEC1A	-0.336	anova	141000000	u-shh-driven_mb: non-SHH-MB < SHH-MB
202020_s_at	LANCL1	-0.336	anova	142000000	u-shh-driven_mb: non-SHH-MB < SHH-MB
208275_x_at	UTF1	-0.336	anova	143000000	u-shh-driven_mb: non-SHH-MB < SHH-MB
226832_at	RNF168	-0.336	anova	143000000	u-shh-driven_mb: non-SHH-MB < SHH-MB
222028_at	ZNF45	-0.336	anova	147000000	u-shh-driven_mb: non-SHH-MB < SHH-MB
238962_at	ZNF681	-0.335	anova	15000000	u-shh-driven_mb: non-SHH-MB < SHH-MB
229916_at	ENPP6	-0.335	anova	15100000	u-shh-driven_mb: non-SHH-MB < SHH-MB
209431_s_at	PATZ1	-0.335	anova	15400000	u-shh-driven_mb: non-SHH-MB < SHH-MB
227810_at	ZNF558	-0.335	anova	148000000	u-shh-driven_mb: non-SHH-MB < SHH-MB
221203_s_at	YEATS2	-0.335	anova	151000000	u-shh-driven_mb: non-SHH-MB < SHH-MB
224364_s_at	PPIL3	-0.335	anova	151000000	u-shh-driven_mb: non-SHH-MB < SHH-MB
235132_at	NIFK-AS1	-0.335	anova	151000000	u-shh-driven_mb: non-SHH-MB < SHH-MB
215983_s_at	UBXN8	-0.335	anova	153000000	u-shh-driven_mb: non-SHH-MB < SHH-MB
235829_at	CAHM	-0.335	anova	154000000	u-shh-driven_mb: non-SHH-MB < SHH-MB
204912_at	IL10RA	-0.335	anova	154000000	u-shh-driven_mb: non-SHH-MB < SHH-MB
203710_at	ITPR1	-0.335	anova	155000000	u-shh-driven_mb: non-SHH-MB < SHH-MB
201897_s_at	CKS1B	-0.335	anova	157000000	u-shh-driven_mb: non-SHH-MB < SHH-MB
201112_s_at	CSE1L	-0.335	anova	158000000	u-shh-driven_mb: non-SHH-MB < SHH-MB
233043_at	LOC221814	-0.335	anova	159000000	u-shh-driven_mb: non-SHH-MB < SHH-MB
226522_at	PODN	-0.334	anova	16900000	u-shh-driven_mb: non-SHH-MB < SHH-MB
224708_at	KIAA2013	-0.334	anova	160000000	u-shh-driven_mb: non-SHH-MB < SHH-MB
213808_at	ADAM23	-0.334	anova	161000000	u-shh-driven_mb: non-SHH-MB < SHH-MB
227920_at	BEND3	-0.334	anova	165000000	u-shh-driven_mb: non-SHH-MB < SHH-MB
209520_s_at	NCBP1	-0.334	anova	171000000	u-shh-driven_mb: non-SHH-MB < SHH-MB
214930_at	SLITRK5	-0.334	anova	171000000	u-shh-driven_mb: non-SHH-MB < SHH-MB
220045_at	NEUROD6	-0.334	anova	172000000	u-shh-driven_mb: non-SHH-MB < SHH-MB
223493_at	FBXO4	-0.334	anova	172000000	u-shh-driven_mb: non-SHH-MB < SHH-MB
227063_at	TMEM256	-0.334	anova	172000000	u-shh-driven_mb: non-SHH-MB < SHH-MB
218204_s_at	FYCO1	-0.333	anova	176000000	u-shh-driven_mb: non-SHH-MB < SHH-MB
242957_at	VWCE	-0.333	anova	176000000	u-shh-driven_mb: non-SHH-MB < SHH-MB
202673_at	DPM1	-0.333	anova	178000000	u-shh-driven_mb: non-SHH-MB < SHH-MB
232478_at	MIR181A2HG	-0.333	anova	178000000	u-shh-driven_mb: non-SHH-MB < SHH-MB
225281_at	C3orf17	-0.333	anova	179000000	u-shh-driven_mb: non-SHH-MB < SHH-MB
200595_s_at	EIF3A	-0.333	anova	180000000	u-shh-driven_mb: non-SHH-MB < SHH-MB
227812_at	TNFRSF19	-0.333	anova	180000000	u-shh-driven_mb: non-SHH-MB < SHH-MB
210166_at	TLR5	-0.333	anova	181000000	u-shh-driven_mb: non-SHH-MB < SHH-MB
235489_at	RHOJ	-0.333	anova	182000000	u-shh-driven_mb: non-SHH-MB < SHH-MB
204730_at	RIMS3	-0.333	anova	187000000	u-shh-driven_mb: non-SHH-MB < SHH-MB
221582_at	HIST3H2A	-0.333	anova	187000000	u-shh-driven_mb: non-SHH-MB < SHH-MB
209459_s_at	ABAT	-0.332	anova	189000000	u-shh-driven_mb: non-SHH-MB < SHH-MB
1559678_s_at	GS1-24F4.2	-0.332	anova	190000000	u-shh-driven_mb: non-SHH-MB < SHH-MB
202006_at	PTPN12	-0.332	anova	190000000	u-shh-driven_mb: non-SHH-MB < SHH-MB
212600_s_at	UQCRC2	-0.332	anova	192000000	u-shh-driven_mb: non-SHH-MB < SHH-MB
223125_s_at	C1orf21	-0.332	anova	198000000	u-shh-driven_mb: non-SHH-MB < SHH-MB
218017_s_at	HGSNAT	-0.332	anova	201000000	u-shh-driven_mb: non-SHH-MB < SHH-MB
1558077_s_at	MDH1B	-0.332	anova	202000000	u-shh-driven_mb: non-SHH-MB < SHH-MB
212295_s_at	SLC7A1	-0.332	anova	203000000	u-shh-driven_mb: non-SHH-MB < SHH-MB
212224_at	ALDH1A1	-0.331	anova	203000000	u-shh-driven_mb: non-SHH-MB < SHH-MB
239058_at	FOXC2	-0.331	anova	205000000	u-shh-driven_mb: non-SHH-MB < SHH-MB
222957_at	NEU4	-0.331	anova	209000000	u-shh-driven_mb: non-SHH-MB < SHH-MB
230307_at	SLC25A21-AS1	-0.331	anova	211000000	u-shh-driven_mb: non-SHH-MB < SHH-MB
227446_s_at	DHRS4-AS1	-0.331	anova	213000000	u-shh-driven_mb: non-SHH-MB < SHH-MB
212533_at	WEE1	-0.331	anova	213000000	u-shh-driven_mb: non-SHH-MB < SHH-MB
235468_at	RBFOX3	-0.331	anova	220000000	u-shh-driven_mb: non-SHH-MB < SHH-MB
209642_at	BUB1	-0.33	anova	221000000	u-shh-driven_mb: non-SHH-MB < SHH-MB
208746_x_at	ATP5L	-0.33	anova	222000000	u-shh-driven_mb: non-SHH-MB < SHH-MB
210821_x_at	CENPA	-0.33	anova	224000000	u-shh-driven_mb: non-SHH-MB < SHH-MB
212919_at	DCP2	-0.33	anova	227000000	u-shh-driven_mb: non-SHH-MB < SHH-MB
218361_at	GOLPH3L	-0.33	anova	228000000	u-shh-driven_mb: non-SHH-MB < SHH-MB
1553645_at	CCDC141	-0.33	anova	232000000	u-shh-driven_mb: non-SHH-MB < SHH-MB
241512_at	SPATC1	-0.33	anova	234000000	u-shh-driven_mb: non-SHH-MB < SHH-MB
201256_at	COX7A2L	-0.33	anova	236000000	u-shh-driven_mb: non-SHH-MB < SHH-MB
1556178_x_at	TAF8	-0.33	anova	238000000	u-shh-driven_mb: non-SHH-MB < SHH-MB
223360_at	SPATC1L	-0.33	anova	238000000	u-shh-driven_mb: non-SHH-MB < SHH-MB
204805_s_at	H1FX	-0.329	anova	25100000	u-shh-driven_mb: non-SHH-MB < SHH-MB
203175_at	RHOG	-0.329	anova	243000000	u-shh-driven_mb: non-SHH-MB < SHH-MB
200717_x_at	RPL7	-0.329	anova	245000000	u-shh-driven_mb: non-SHH-MB < SHH-MB
212298_at	NRP1	-0.329	anova	246000000	u-shh-driven_mb: non-SHH-MB < SHH-MB
229323_at	LINC00959	-0.329	anova	248000000	u-shh-driven_mb: non-SHH-MB < SHH-MB
1562378_s_at	PROM2	-0.329	anova	248000000	u-shh-driven_mb: non-SHH-MB < SHH-MB
229797_at	MCOLN3	-0.329	anova	253000000	u-shh-driven_mb: non-SHH-MB < SHH-MB
232054_at	PCDH20	-0.329	anova	255000000	u-shh-driven_mb: non-SHH-MB < SHH-MB
225612_s_at	B3GNT5	-0.328	anova	27500000	u-shh-driven_mb: non-SHH-MB < SHH-MB
50221_at	TFEB	-0.328	anova	27700000	u-shh-driven_mb: non-SHH-MB < SHH-MB
1558411_at	EGFEM1P	-0.328	anova	262000000	u-shh-driven_mb: non-SHH-MB < SHH-MB
230147_at	F2RL2	-0.328	anova	262000000	u-shh-driven_mb: non-SHH-MB < SHH-MB
202283_at	SERPINF1	-0.328	anova	264000000	u-shh-driven_mb: non-SHH-MB < SHH-MB
217719_at	EIF3L	-0.328	anova	265000000	u-shh-driven_mb: non-SHH-MB < SHH-MB
201994_at	MORF4L2	-0.328	anova	267000000	u-shh-driven_mb: non-SHH-MB < SHH-MB
205726_at	DIAPH2	-0.328	anova	267000000	u-shh-driven_mb: non-SHH-MB < SHH-MB
228011_at	FAM92A1	-0.328	anova	267000000	u-shh-driven_mb: non-SHH-MB < SHH-MB
203396_at	PSMA4	-0.328	anova	271000000	u-shh-driven_mb: non-SHH-MB < SHH-MB
204514_at	DPH2	-0.328	anova	273000000	u-shh-driven_mb: non-SHH-MB < SHH-MB
218380_at	LOC728392	-0.328	anova	277000000	u-shh-driven_mb: non-SHH-MB < SHH-MB
209135_at	ASPH	-0.327	anova	28400000	u-shh-driven_mb: non-SHH-MB < SHH-MB
209477_at	EMD	-0.327	anova	28400000	u-shh-driven_mb: non-SHH-MB < SHH-MB
213566_at	RNASE6	-0.327	anova	30000000	u-shh-driven_mb: non-SHH-MB < SHH-MB
213070_at	PIK3C2A	-0.327	anova	279000000	u-shh-driven_mb: non-SHH-MB < SHH-MB
222279_at	HLA-F-AS1	-0.327	anova	280000000	u-shh-driven_mb: non-SHH-MB < SHH-MB
210648_x_at	SNX3	-0.327	anova	282000000	u-shh-driven_mb: non-SHH-MB < SHH-MB
238429_at	TMEM71	-0.327	anova	285000000	u-shh-driven_mb: non-SHH-MB < SHH-MB
1555579_s_at	PTPRM	-0.327	anova	287000000	u-shh-driven_mb: non-SHH-MB < SHH-MB
224870_at	DANCR	-0.327	anova	288000000	u-shh-driven_mb: non-SHH-MB < SHH-MB
1556039_s_at	GPR173	-0.327	anova	288000000	u-shh-driven_mb: non-SHH-MB < SHH-MB
222238_s_at	POLM	-0.327	anova	288000000	u-shh-driven_mb: non-SHH-MB < SHH-MB
213272_s_at	TMEM159	-0.327	anova	291000000	u-shh-driven_mb: non-SHH-MB < SHH-MB
238819_at	ZNF347	-0.327	anova	294000000	u-shh-driven_mb: non-SHH-MB < SHH-MB
227415_at	DGKH	-0.327	anova	296000000	u-shh-driven_mb: non-SHH-MB < SHH-MB
212349_at	POFUT1	-0.327	anova	297000000	u-shh-driven_mb: non-SHH-MB < SHH-MB
212010_s_at	CDV3	-0.327	anova	299000000	u-shh-driven_mb: non-SHH-MB < SHH-MB
218247_s_at	MEX3C	-0.327	anova	299000000	u-shh-driven_mb: non-SHH-MB < SHH-MB
204860_s_at	NAIP	-0.327	anova	300000000	u-shh-driven_mb: non-SHH-MB < SHH-MB
217980_s_at	MRPL16	-0.326	anova	31400000	u-shh-driven_mb: non-SHH-MB < SHH-MB
213377_x_at	RPS12	-0.326	anova	32300000	u-shh-driven_mb: non-SHH-MB < SHH-MB
200819_s_at	RPS15	-0.326	anova	301000000	u-shh-driven_mb: non-SHH-MB < SHH-MB
229886_at	C5orf34	-0.326	anova	305000000	u-shh-driven_mb: non-SHH-MB < SHH-MB
219227_at	CCNJL	-0.326	anova	308000000	u-shh-driven_mb: non-SHH-MB < SHH-MB
227916_x_at	EXOSC3	-0.326	anova	309000000	u-shh-driven_mb: non-SHH-MB < SHH-MB
226116_at	DFFA	-0.326	anova	311000000	u-shh-driven_mb: non-SHH-MB < SHH-MB
203910_at	ARHGAP29	-0.326	anova	315000000	u-shh-driven_mb: non-SHH-MB < SHH-MB
226925_at	PXYLP1	-0.326	anova	315000000	u-shh-driven_mb: non-SHH-MB < SHH-MB
232475_at	TICRR	-0.326	anova	315000000	u-shh-driven_mb: non-SHH-MB < SHH-MB
238756_at	GAS2L3	-0.326	anova	315000000	u-shh-driven_mb: non-SHH-MB < SHH-MB
224414_s_at	CARD6	-0.326	anova	319000000	u-shh-driven_mb: non-SHH-MB < SHH-MB
229177_at	C16orf89	-0.326	anova	323000000	u-shh-driven_mb: non-SHH-MB < SHH-MB
207443_at	NR2E1	-0.326	anova	325000000	u-shh-driven_mb: non-SHH-MB < SHH-MB
226287_at	CCDC34	-0.326	anova	325000000	u-shh-driven_mb: non-SHH-MB < SHH-MB
221250_s_at	MXD3	-0.325	anova	34400000	u-shh-driven_mb: non-SHH-MB < SHH-MB
203314_at	GTPBP6	-0.325	anova	325000000	u-shh-driven_mb: non-SHH-MB < SHH-MB
1563119_at	HP09025	-0.325	anova	328000000	u-shh-driven_mb: non-SHH-MB < SHH-MB
228336_at	PWWP2A	-0.325	anova	331000000	u-shh-driven_mb: non-SHH-MB < SHH-MB
218423_x_at	VPS54	-0.325	anova	336000000	u-shh-driven_mb: non-SHH-MB < SHH-MB
200885_at	RHOC	-0.325	anova	343000000	u-shh-driven_mb: non-SHH-MB < SHH-MB
223247_at	MED10	-0.324	anova	353000000	u-shh-driven_mb: non-SHH-MB < SHH-MB
217816_s_at	PCNP	-0.324	anova	355000000	u-shh-driven_mb: non-SHH-MB < SHH-MB
226796_at	ABHD15	-0.324	anova	360000000	u-shh-driven_mb: non-SHH-MB < SHH-MB
214953_s_at	APP	-0.324	anova	361000000	u-shh-driven_mb: non-SHH-MB < SHH-MB
210220_at	FZD2	-0.324	anova	363000000	u-shh-driven_mb: non-SHH-MB < SHH-MB
203343_at	UGDH	-0.324	anova	366000000	u-shh-driven_mb: non-SHH-MB < SHH-MB
235219_at	EXOC3-AS1	-0.324	anova	367000000	u-shh-driven_mb: non-SHH-MB < SHH-MB
1563927_a_at	LOC401463	-0.324	anova	369000000	u-shh-driven_mb: non-SHH-MB < SHH-MB
200022_at	RPL18	-0.324	anova	377000000	u-shh-driven_mb: non-SHH-MB < SHH-MB
217867_x_at	BACE2	-0.324	anova	377000000	u-shh-driven_mb: non-SHH-MB < SHH-MB
203647_s_at	FDX1	-0.323	anova	38600000	u-shh-driven_mb: non-SHH-MB < SHH-MB
205609_at	ANGPT1	-0.323	anova	39900000	u-shh-driven_mb: non-SHH-MB < SHH-MB
209385_s_at	PROSC	-0.323	anova	40000000	u-shh-driven_mb: non-SHH-MB < SHH-MB
225723_at	CCDC167	-0.323	anova	382000000	u-shh-driven_mb: non-SHH-MB < SHH-MB
221814_at	ADGRA2	-0.323	anova	383000000	u-shh-driven_mb: non-SHH-MB < SHH-MB
214833_at	TMEM63A	-0.323	anova	391000000	u-shh-driven_mb: non-SHH-MB < SHH-MB
214954_at	SUSD5	-0.323	anova	391000000	u-shh-driven_mb: non-SHH-MB < SHH-MB
1559291_at	LINC00032	-0.323	anova	392000000	u-shh-driven_mb: non-SHH-MB < SHH-MB
224827_at	UBTD2	-0.323	anova	393000000	u-shh-driven_mb: non-SHH-MB < SHH-MB
231835_at	FAM213B	-0.323	anova	395000000	u-shh-driven_mb: non-SHH-MB < SHH-MB
200053_at	SPAG7	-0.323	anova	399000000	u-shh-driven_mb: non-SHH-MB < SHH-MB
228600_x_at	FAM221A	-0.323	anova	399000000	u-shh-driven_mb: non-SHH-MB < SHH-MB
229442_at	C18orf54	-0.323	anova	399000000	u-shh-driven_mb: non-SHH-MB < SHH-MB
225707_at	ARL6IP6	-0.323	anova	403000000	u-shh-driven_mb: non-SHH-MB < SHH-MB
[truncated: 5,830 more rows]
