# Supplementary material for: The HHIP-AS1 lncRNA promotes tumorigenicity through stabilization of dynein complex 1 in human SHH-driven tumors
Source: Nat Commun. 2022 Jul 13;13:4061. doi: 10.1038/s41467-022-31574-z (PMC9279496; doi:10.1038/s41467-022-31574-z)
Supplement: Supplementary file 5 — Source Data [file 41467_2022_31574_MOESM5_ESM.xlsx]

## Sheet: Figure 1b
Kruskal-Wallis test
P value	< 0,0001
Exact or approximate P value?	Gaussian Approximation
P value summary	***
Do the medians vary signif. (P < 0.05)	Yes
Number of groups	4
Kruskal-Wallis statistic	631.4
Dunn's Multiple Comparison Test	Difference in rank sum	Significant? P < 0,001?	Summary
normal brain tissue(308) vs brain tumors(3109)	254	Yes	***
normal brain tissue(308) vs ATRT(137)	-1161	Yes	***
normal brain tissue(308) vs SHH-MB(178)	-1470	Yes	***
brain tumors(3109) vs ATRT(137)	-1414	Yes	***
brain tumors(3109) vs SHH-MB(178)	-1724	Yes	***
ATRT(137) vs SHH-MB(178)	-309.2	No	ns

## Sheet: Figure 1f
	pLUC			HHIP fw prom			HHIP rv prom
luc activity	1	1	1	10.2951	9.5602	6.77603	9.6215	8.98656	8.44763
			p-value	0.00182498			1.89954e-05

## Sheet: Figure 2a
SAG	gene expression
cell model	control			GLI1						HHIP-AS1						p-value	GLI1	HHIP-AS1
Daoy	100	100	100	512.413	333.659	774.965	432.69	693.23	487.927	690.493	910.534	336.577	368.926	451.064	588.347	Daoy	0.00296618	0.00995328
CHLA-266	100	100	100	215.157	195.554	152.557	136.289	131.039	164.338	230.746	134.165	178.078	124.545	162.45	186.176	CHLA-266	0.0131651	0.0195945
HHU-ATRT	100	100	100	180.25	204.202	151.572				195.884	136.604	140.444				HHU-ATRT	0.00664583	0.0395574
cyclo
	gene expression
cell model	control			GLI1						HHIP-AS1						p-value	GLI1	HHIP-AS1
Daoy	100	100	100	55.2308	37.4278	28.8265	50.8152	33.8368	30.0756	54.8697	63.6181	48.0331	45.7973	24.5983	35.2737	Daoy	3.82583e-05	0.000308755
CHLA-266	100	100	100	65.5506	72.8686	47.4141	53.8369	55.3504	59.0496	32.0321	33.2853	75.0297	27.6752	30.9212	32.0856	CHLA-266	0.000128502	0.000721706
HHU-ATRT	100	100	100	60.7097	80.6642	50.3478				32.5335	37.8929	35.6013				HHU-ATRT	0.0153867	1.98679e-06

## Sheet: Figure2b
si-GLI1	cell model
gene expression	Daoy						CHLA-266						HHU-ATRT
GLI 1	37.8055	51.0696	63.7984	20.8138	16.4976	8.4007	35.7661	64.3068	23.6346	36.8249	30.3951	24.4988	64.5378	46.5275	71.112	41.5157	45.8491	35.8868
HHIP	45.2712	20.9712	48.2987	35.0402	42.9879	38.6088	48.1854	8.42089	45.525	48.6041	53.8529	63.1195	77.451	89.8939	81.6393	24.1442	48.6358	48.6368
HHIP-AS1	54.5884	15.3247	60.2352	29.9197	31.9737	27.473	60.1513	57.3905	49.9028	61.6267	69.0717	81.6892	83.905	88.7192	80.5981	70.663	59.2002	55.8918
control set to 100%(not shown in graph)	100	100	100	100	100	100	100	100	100	100	100	100	100	100	100	100	100	100
si-GLI2	cell model
gene expression	Daoy						CHLA-266						HHU-ATRT
GLI 2	44.648	46.2165	42.976	62.0649	47.6107	52.7088	40.3321	85.8132	73.6095	58.5447	49.9751	59.4857	51.5949	40.3895	86.6077	41.44	59.2953	21.0658
HHIP	20.1195	29.3359	74.1286	42.9889	47.2313	54.9515	65.9754	29.2044	73.258	56.1035	69.1023	81.4636	78.486	71.5568	83.4115	48.4066	63.0091	73.8677
HHIP-AS1	13.6471	37.3735	53.5715	40.478	42.8772	43.8741	53.5887	70.6493	44.9376	65.7872	65.318	69.5942	84.1037	75.2499	79.6576	69.6682	76.8984	52.8715
control set to 100%(not shown in graph)	100	100	100	100	100	100	100	100	100	100	100	100	100	100	100	100	100	100
	p-value
si-GLI1	Daoy	CHLA-266	HHU-ATRT
GLI 1	1.82978e-05	1.01739e-06	5.53544e-06
HHIP	2.80467e-08	2.87227e-05	0.00404402
HHIP-AS1	4.07324e-06	9.32957e-06	0.000654564
	p-value
si-GLI2	Daoy	CHLA-266	HHU-ATRT
GLI 1	7.49954e-09	0.000170478	0.000245418
HHIP	3.34836e-05	0.000531062	0.000149226
HHIP-AS1	5.49932e-07	3.32334e-06	0.000132077

## Sheet: Figure 2c
	cell model
	Daoy			CHLA-266			HHU-ATRT
si-HHIP-AS1	81.9748	74.9525	68.9066	38.1065	68.8759	70.2727	56.2199	57.0137	44.1693
sh-HHIP-AS1#1	72.291	85.3518	75.8179	65.2123	45.0154	73.4045	62.3069	74.5828	67.1816
sh-HHIP-AS1#2	81.7293	82.5471	79.9105	55.4607	52.2891	59.2611	59.0584	65.8701	54.0209
control set to 100%(not shown in graph)	100	100	100	100	100	100	100	100	100
	p-value
EdU+	Daoy	CHLA-266	HHU-ATRT
si-HHIP-AS1	0.00281343	0.0175745	0.000333325
sh-HHIP-AS1#1	0.00472472	0.0100453	0.000858314
sh-HHIP-AS1#2	1.8246e-05	2.52839e-05	0.000299884

## Sheet: Figure 2d
	cell model
	Daoy			CHLA-266				HHU-ATRT
si-HHIP-AS1	31.25	40	47.619	25.9358	10	10.0559		28.9474	33.3333	40
sh-HHIP-AS1#1	45.3488	35.7143	18.5185	43.8503	54.7739	43.9153	31.6384	48.0519	63.6364	35.8974
sh-HHIP-AS1#2	61.0465	71.4286	48.1481	35.8289	30.1508	65.0794	74.5763	20.7792	45.4545	28.2051
control set to 100%(not shown in graph)	100	100	100	100	100	100	100	100	100	100
	p-value
colonies	Daoy	CHLA-266	HHU-ATRT
si-HHIP-AS1	0.000216881	7.28101e-06	3.33681e-05
sh-HHIP-AS1#1	0.00104423	2.08616e-05	0.00319082
sh-HHIP-AS1#2	0.00410454	0.00423914	0.000721164

## Sheet: Figure 2e
							p-value
	patient#1			patient#2			patient#1	patient#2
si-HHIP-AS1	67.8022	63.1914	74.2081	52.4074	71.3814	79.4964	0.000586032	0.0159116
control set to 100%(not shown in graph)	100	100	100	100	100	100

## Sheet: Figure 2f
	patient#1			patient#2
si-HHIP-AS1	54.3203	53.9252	42.5425	73.1149	40.8273	59.2676
control set to 100%(not shown in graph)	100	100	100	100	100	100
p-value	patient#1	patient#2
si-HHIP-AS1	0.000209557	0.010665

## Sheet: Figure 2g
	Ki67+			BrdU+
sh-HHIP-AS1#1	53.9145	44.5735	25.3084	46.4606	41.4365	19.0931
control set to 100%(not shown in graph)	100	100	100	100	100	100
p-value	Ki67+	BrdU+
si-HHIP-AS1	0.00222289	0.00156965

## Sheet: Figure 3d
	cell model
gene expression	Daoy			CHLA-266			HHU-ATRT
DYNC1I2	1.02857	1.1	1.15	1.85044	2.03562	1.70044	2.07	2.41	2.11103
MALAT1	0	0	0	0	0		0.526069	0	0
GLI1	0	0	0	0	0		0	0	0
GLI2	0	0	0	0	0		0	0	0

[truncated: 51 more sheets: Figure 3f, Figure 3g, Figure 3h, Figure 4b, Figure 4c, Figure 4d, Figure 4e, Figure 4f, Figure 5b, Figure 5c, Figure 5d, Figure 6d, Figure 6e, Figure S1b, Figure S1c, Figure S1g, Figure S2a, Figure S2b, Figure S2c, Figure S2d …]
